# Supplementary material for: Comparative analysis of alternative splicing events in skeletal muscle of different sheep
Source: Heliyon. 2023 Nov 8;9(11):e22118. doi: 10.1016/j.heliyon.2023.e22118 (PMC10682031; doi:10.1016/j.heliyon.2023.e22118)
Supplement: Multimedia component 1 [file mmc1.xls]

## Sheet: Sheet1
Alternative splicing events detected in HansheepM and DorsetM
AccID	Location	HansheepM_Skip::Others	DorsetM_Skip::Others	HansheepMExp	DorsetMExp	Adjusted_PValue	SplicingType	-log10(Adjusted_P_Value)
RBFOX2	chr3:178989678-178989708	59::9	92::0	30::34	5::40	2.58573e-07	cassette	6.58742
MTMR1	chrx:80104512-80104538	26::3	12::94	3::47	26::56	1.07785e-06	cassette	5.96744
PEMT	chr11:34358651-34358725	26::41	105::30	20::13	12::35	1.51668e-06	unknown	5.81911
MYH4	chr11:29018010-29018148	7::0	2::40	234::451	31::290	8.99227e-06	mutually_exclusive	5.04613
LRRFIP1	chr1:3243846-3243863	158::41	152::571	18::355	96::300	1.13781e-05	cassette_multi	4.94393
ATRN	chr13:50905005-50905085	4::13	24::9	19::20	6::27	2.20162e-05	altend	4.65726
ME1	chr8:10279086-10279129	100::56	130::9	22::76	4::77	3.70756e-05	cassette	4.43091
CLINT1	chr5:66703259-66703294	136::67	209::0	22::134	1::146	3.97311e-05	cassette	4.40087
AP5S1	chr13:50715565-50715660	5::3	3::24	3::23	15::18	4.52593e-05	cassette	4.34429
ABI3BP	chr1:163714690-163714749	33::36	14::58	16::52	29::31	4.6485e-05	cassette	4.33269
NEB	chr2:156738945-156739001	340::0	0::125	413::2446	2::2727	4.67261e-05	mutually_exclusive	4.33044
C3H12orf73	chr3:172697162-172697222	76::1	67::10	4::47	18::41	4.90454e-05	alt3	4.3094
ALPK2	chr23:57903409-57903489	22::36	29::14	46::46	18::55	6.73792e-05	altend	4.17147
MYH4	chr11:29018301-29018404	0::7	40::2	525::451	113::290	8.59087e-05	mutually_exclusive	4.06596
PEMT	chr11:34359014-34359250	26::20	105::14	10::13	6::35	0.000106633	altend	3.97211
LOC101114712	chr10:78460764-78460844	32::28	54::16	65::26	26::30	0.000111195	altend	3.95392
C23H18orf21	chr23:21438139-21438257	68::33	85::13	33::59	10::62	0.000114441	cassette	3.94142
CTNNBL1	chr13:66336130-66336210	178::9	143::37	12::98	39::88	0.000127186	altstart	3.89556
ZFP90	chr14:35248268-35248348	15::18	30::0	20::19	5::19	0.000131879	altend	3.87982
RSRP1	chr2:240582859-240582933	158::23	199::8	109::100	35::84	0.000237857	cassette	3.62368
ALPK2	chr23:57903927-57904106	27::60	34::31	36::46	14::55	0.000273576	cassette	3.56292
MYBPC1	chr3:170542628-170542695	10243::8337	5913::1412	3316::9666	563::6238	0.000326553	cassette	3.48605
STAU2	chr9:49878955-49879009	41::15	37::45	8::138	22::86	0.000331086	cassette	3.48006
LRRFIP1	chr1:3239785-3239836	158::177	152::508	65::360	159::302	0.000338534	cassette_multi	3.4704
INVS	chr2:47368728-47368830	17::1	12::9	3::31	11::23	0.000377245	cassette	3.42338
NCOR1	chr11:32929535-32929561	79::26	91::1	10::52	2::60	0.000379279	cassette	3.42104
LTBP1	chr3:90547354-90547479	14::27	5::44	12::28	22::18	0.000586108	cassette	3.23202
INSR	chr5:13768275-13768310	4::47	25::30	17::18	11::31	0.00058862	cassette	3.23017
ELN	chr24:33208286-33208327	4::2	7::32	2::9	13::9	0.000635099	cassette	3.19716
SLC16A10	chr8:26296258-26296338	19::19	25::7	28::24	13::30	0.000719082	altend	3.14322
SND1	chr4:92354758-92354802	2::14	10::7	2::27	7::15	0.000722508	alt3	3.14116
ZNF470	chr14:60784157-60784206	29::18	23::0	9::30	1::24	0.000827452	cassette	3.08226
WDR67	chr9:29489075-29489167	12::83	18::20	22::37	5::26	0.000837202	cassette_multi	3.07717
OMYHC2X	chr11:29049488-29049586	70717::40934	54480::56537	5564::9013	9644::6518	0.00093377	cassette	3.02976
KIAA0528	chr3:192472369-192472560	16::13	13::32	11::46	30::42	0.000961663	cassette	3.01698
NEB	chr2:156810311-156810415	1818::2407	1180::3200	1243::2446	485::2727	0.00101192	mutually_exclusive	2.99485
OBSCN	chr5:2428478-2428701	24::44	43::0	39::84	107::92	0.00102998	alt5	2.98717
LOC100125623	chr12:43718351-43718552	5::47	9::22	24::18	7::17	0.00107302	cassette	2.96939
UBR4	chr2:246352296-246352379	27::13	39::5	10::34	4::45	0.00117987	cassette	2.92816
NMRK1	chr2:61228349-61228432	68::36	26::34	15::64	17::30	0.00121225	cassette	2.91641
OMYHC2X	chr11:29049291-29049394	71564::42351	54483::55009	2416::9013	4375::6518	0.00132187	cassette	2.87881
PPIP5K1	chr18:54257037-54257099	25::4	16::18	2::47	9::45	0.00139938	cassette	2.85407
WHSC1L1	chr26:32091256-32091402	3::3	4::33	2::15	15::20	0.00141457	cassette	2.84937
ST7	chr4:51206010-51206078	15::22	15::63	10::41	22::37	0.00145261	cassette	2.83785
OBSL1	chr2:220466648-220466728	15::26	25::12	24::27	12::31	0.00152456	altend	2.81685
ZDHHC16	chr22:17884834-17884914	5::4	3::16	5::27	18::21	0.0016885	altend	2.7725
LOC101115230	chr17:50486503-50486622	1620::0	11::13728	3444::1665	2128::2406	0.00189521	altstart	2.72234
ABI3BP	chr1:163716094-163716180	33::35	14::52	15::52	21::31	0.00194725	cassette_multi	2.71058
ALPK2	chr23:57910483-57911770	35::113	40::48	55::46	27::55	0.00206172	altstart	2.68577
NEB	chr2:156842263-156842355	2916::1727	1395::489	1230::2446	535::2727	0.00206701	cassette	2.68466
OBSCN	chr5:2430449-2430712	0::192	183::333	43::171	159::246	0.0021216	cassette_multi	2.67334
OMYHC2X	chr11:29052603-29052759	70045::47378	54481::59182	8072::9013	13833::6518	0.00235758	unknown	2.62753
SIN1	chr3:10334846-10334871	0::10	8::0	9::8	2::9	0.00241139	alt5	2.61773
C9H8orf22	chr9:32820568-32820616	118::2	94::12	11::98	28::82	0.00248088	alt5	2.60539
RARS2	chr8:49495392-49495435	17::1	24::13	1::22	6::19	0.00262163	cassette	2.58143
LOC101115969	chr7:99637434-99637508	140::21	182::9	12::35	5::39	0.00268995	cassette	2.57026
CFLAR	chr2:202398321-202398426	36::13	40::1	8::39	2::41	0.00271205	cassette	2.5667
OMYHC2X	chr11:29050236-29050299	70717::55550	54480::81716	14487::9013	22983::6518	0.00287926	cassette	2.54072
TP53INP1	chr9:82025358-82025395	12::37	18::13	15::22	5::19	0.00303104	cassette	2.51841
FHL1	chrx:93884864-93884875	1::6	13::14	4::16	21::14	0.00306122	alt5	2.51411
R3HDM1	chr2:174030177-174030278	11::8	17::2	7::24	1::27	0.00312055	cassette	2.50577
LOC101116519	chr21:40548772-40548876	112::38	64::3	57::84	16::50	0.00316414	cassette	2.49974
NFX1	chr2:37587281-37587361	156::68	182::130	21::53	49::57	0.0032704	altstart	2.4854
CDK2	chr3:163273298-163273441	21::7	23::1	8::20	2::30	0.00333778	cassette	2.47654
MLLT4	chr8:88959410-88959430	5::0	6::19	1::20	7::23	0.00344307	cassette	2.46305
TEX9	chr7:50966302-50967063	22::23	16::3	19::58	16::19	0.00362049	alt5	2.44123
LCLAT1	chr3:37280820-37280900	9::0	13::22	1::8	18::23	0.00368484	altstart	2.43358
OMYHC2X	chr11:29051484-29051511	70045::68299	54481::82839	13894::9013	21173::6518	0.00385568	unknown	2.4139
PHF11	chr10:19398454-19398497	25::6	33::1	12::33	3::33	0.00396678	cassette	2.40156
ARID4A	chr7:67541218-67541278	27::0	23::7	3::31	9::25	0.00418218	alt5	2.3786
VLDLR	chr2:70304780-70304934	3::39	1::1	20::143	4::170	0.00422045	cassette	2.37464
NEB	chr2:156843267-156843363	3064::1135	1419::295	891::2446	399::2727	0.00428963	cassette	2.36758
FN1	chr2:216326366-216326635	110::8	38::15	6::93	12::50	0.00429431	cassette	2.36711
STAMBP	chr3:95611567-95611642	31::12	35::1	7::28	1::23	0.00431866	cassette	2.36465
OSGEPL1	chr2:118451654-118451734	6::0	3::6	2::74	10::74	0.00438698	altstart	2.35783
FGF2	chr17:34520336-34520378	24::12	14::18	4::14	10::8	0.0044367	cassette_multi	2.35294
KIAA1191	chr7:4792222-4792302	23::0	18::5	3::31	11::31	0.0045152	altstart	2.34532
PRKAG2	chr4:113502428-113502554	97::18	55::26	7::70	14::47	0.0047781	cassette_multi	2.32074
OMYHC2X	chr11:29055035-29055068	70045::12878	54461::20255	5180::9013	6875::6518	0.00509176	altstart	2.29313
FAM13A	chr6:35882755-35882835	2::22	8::6	28::33	8::21	0.00509911	altstart	2.29251
GAA	chr11:51497142-51497222	5::0	2::5	4::70	9::47	0.00523812	altstart	2.28082
ZNF642	chr1:14836880-14836925	23::0	12::3	1::39	5::21	0.00543018	cassette	2.26519
LMO7	chr10:51292981-51293040	45::36	49::7	23::143	6::127	0.00555918	cassette	2.25499
APBB2	chr6:59705081-59705161	52::13	103::5	22::123	16::256	0.00579327	altstart	2.23708
OBSCN	chr5:2428041-2428082	44::26	39::47	12::12	6::18	0.00616205	alt3	2.21027
MSI2	chr11:8020641-8020690	4::22	7::10	10::18	7::32	0.00626953	cassette	2.20277
TUSC3	chr26:20041071-20041133	17::0	25::9	1::17	6::16	0.0064433	cassette	2.19089
KLF10	chr9:74403013-74403016	285::0	63::282	58::405	13::429	0.00661411	alt3	2.17953
LOC101106373	chr20:27677195-27677275	62::84	40::28	20::53	8::45	0.00670928	altstart	2.17332
ATP13A5	chr1:192427360-192427493	119::5	87::16	16::33	20::20	0.00691661	cassette	2.16011
C3H2orf29	chr3:100204944-100205996	30::31	45::22	63::45	35::53	0.00693215	alt3	2.15913
SLC25A17	chr3:216049756-216049893	7::12	17::9	21::31	9::32	0.00693999	cassette	2.15864
ITIH4	chr19:48047042-48047089	9::70	0::73	48::229	52::125	0.00714926	cassette	2.14574
TMEM170A	chr14:2189042-2189111	7::13	14::2	4::10	10::7	0.00720611	alt5	2.1423
LRCH3	chr1:188502851-188502931	24::5	26::0	9::26	5::38	0.00756859	altend	2.12099
OMYHC2X	chr11:29041228-29041311	70307::31810	54485::61408	34025::9013	59273::6518	0.00794205	cassette	2.10007
NPNT	chr6:19373900-19373992	6::16	16::5	9::22	4::26	0.00794594	cassette	2.09985
ST7L	chr1:89102221-89102301	67::15	58::4	21::44	8::35	0.00804053	altend	2.09472
SLC25A17	chr3:216054380-216054607	5::10	18::7	25::31	12::32	0.00805139	cassette_multi	2.09413
AGA	chr26:7415516-7415630	13::73	5::96	32::35	41::24	0.00810494	cassette	2.09125
ZNF691	chr1:17103642-17103742	1::5	6::4	3::17	10::14	0.00824174	alt3	2.08398
ABLIM1	chr22:33917340-33917423	29::18	45::4	11::37	3::28	0.00829751	cassette	2.08105
LOC101105780	chr17:54965491-54965594	20::7	25::0	7::21	2::22	0.00838995	cassette	2.07624
MON2	chr3:156893694-156893711	21::80	21::41	26::41	10::35	0.00859029	cassette	2.06599
SPTAN1	chr3:7679809-7679868	9::19	19::12	6::32	4::53	0.00859284	cassette	2.06586
RPP14	chr19:43034997-43035317	3::7	7::2	6::11	10::5	0.00864989	alt5	2.06299
SSFA2	chr2:126746354-126746419	22::10	32::5	7::26	2::36	0.00880313	cassette	2.05536
CD55	chr12:4600377-4600516	1::24	3::2	15::17	1::8	0.00885315	altend	2.0529
C2H9orf89	chr2:28272906-28272965	25::38	14::73	25::54	43::53	0.00914708	cassette	2.03872
41892	chr3:62301527-62301609	106::5	46::13	2::63	7::50	0.00918721	cassette	2.03682
LOC101105367	chr20:26991543-26991661	8::21	1::27	24::32	50::131	0.00944282	cassette	2.0249
ENDOV	chr11:51242155-51242191	14::4	13::10	8::28	19::24	0.00965479	alt3	2.01526
NUDT13	chr25:29071362-29071501	6::13	3::28	7::34	14::27	0.0097079	cassette	2.01287
SPOPL	chr2:170875020-170875073	91::13	72::1	7::57	2::60	0.00982944	cassette	2.00747
CCDC111	chr26:13855242-13855264	6::15	9::1	10::11	3::9	0.0102111	cassette	1.99093
COL12A1	chr8:1864915-1865205	3::4	1::13	2::17	8::14	0.0102494	cassette	1.9893
RERE	chr12:43106820-43106900	112::2	189::16	2::55	11::83	0.0102869	altstart	1.98771
WNK1	chr3:211697626-211697647	50::12	45::3	14::43	7::47	0.0103346	alt5	1.9857
PIK3R1	chr16:11395983-11396158	180::15	212::54	16::193	49::213	0.010433	altstart	1.98159
LOC101105367	chr20:26945282-26945386	0::200	779::337	49::94	127::519	0.0107165	alt5	1.96995
BNIP2	chr7:47587460-47587537	28::5	33::17	5::71	14::69	0.0109007	cassette	1.96254
PPIP5K2	chr5:99452119-99452181	10::46	10::18	20::17	8::18	0.0109062	cassette_multi	1.96233
MINK1	chr11:26113147-26113170	10::14	5::0	4::19	1::21	0.0112559	cassette	1.94862
VPS54	chr3:44172722-44172758	8::13	24::11	10::30	24::33	0.0112912	alt3	1.94726
DMXL1	chr5:32154191-32154241	87::1	80::10	2::35	6::33	0.0113572	cassette	1.94473
BDH2	chr6:21870821-21870912	38::29	19::29	17::130	19::60	0.0115741	cassette_multi	1.93651
ZNF383	chr14:46452335-46452367	0::7	7::1	1::8	9::14	0.0116358	alt3	1.9342
ESF1	chr13:6866975-6866999	3::5	0::12	10::30	19::26	0.0118796	alt3	1.9252
GPATCH4	chr1:105137372-105137422	95::33	49::69	16::68	25::56	0.0119049	cassette_multi	1.92427
GPATCH8	chr11:43656393-43656437	47::7	40::19	11::63	22::68	0.0119055	cassette	1.92425
SKIV2L	chr20:26527600-26527850	6::46	11::23	27::22	13::22	0.0121224	altend	1.91641
NBEAL1	chr2:204041478-204041523	3::10	6::0	3::8	1::12	0.0122048	cassette	1.91347
MYH14	chr14:55462534-55462557	4::16	10::10	7::33	3::36	0.0123067	cassette	1.90986
SORBS1	chr22:16166958-16167051	81::12	92::28	6::119	21::131	0.0123356	unknown	1.90884
LRP1	chr3:162135923-162136003	39::0	34::8	1::34	4::27	0.0126992	altend	1.89622
ITGB3BP	chr1:38524373-38524412	2::4	0::13	2::13	6::10	0.0127578	cassette	1.89422
TMEM116	chr17:61810974-61811054	11::8	15::3	11::10	3::17	0.0131251	altend	1.8819
RGS3	chr2:10115359-10115397	11::6	13::0	4::28	1::28	0.0134805	altstart	1.87029
ZRSR2	chrx:13235862-13235907	21::40	15::8	11::30	3::19	0.0139288	cassette	1.85609
ZMYM1	chr1:9876484-9876579	2::16	8::10	16::46	7::43	0.0141937	altstart	1.84791
DOPEY1	chr8:10182569-10182598	1::23	2::7	8::16	2::16	0.0141939	cassette	1.8479
PCED1A	chr13:51677925-51677996	14::6	33::2	17::20	9::21	0.0143684	cassette	1.84259
INF2	chr18:67832133-67832189	4::3	7::28	3::7	14::11	0.014373	cassette	1.84245
NT5C2	chr22:22835850-22835910	29::9	30::22	5::86	11::66	0.0144352	cassette	1.84058
LOC101121964	chr14:62713188-62713241	7::7	9::1	6::26	1::19	0.0146	cassette	1.83565
MAP4K3	chr3:84812195-84812257	56::42	43::69	11::110	22::97	0.014696	cassette	1.8328
LRCH3	chr1:188530359-188530409	4::113	12::97	44::25	41::38	0.0148519	cassette_multi	1.82822
LRP5	chr21:45200256-45200286	24::84	7::69	23::63	10::58	0.014874	alt3	1.82757
POFUT2	chr1:263212585-263213126	4::19	0::16	7::21	1::20	0.0149314	alt5	1.8259
DDX26B	chrx:94220227-94220359	12::2	12::8	12::16	11::36	0.0149822	alt5	1.82442
MAP4K3	chr3:84809172-84809207	72::97	80::39	32::109	15::96	0.0152414	cassette	1.81697
FUBP1	chr1:53784758-53784820	100::66	158::40	28::116	15::130	0.0152637	cassette	1.81634
ATP13A5	chr1:192383338-192383568	38::41	25::6	48::33	15::20	0.0152756	cassette	1.816
FAM172A	chr5:90800476-90800599	7::8	6::0	5::17	1::17	0.0153178	cassette	1.8148
ATP13A5	chr1:192384226-192384401	4::5	7::0	44::33	14::20	0.0157488	mutually_exclusive	1.80275
RC3H1	chr12:53329604-53329631	47::29	61::9	35::75	20::86	0.0158973	alt3	1.79868
RBFOX1	chr24:6629855-6629907	85::66	67::125	27::63	47::67	0.0159348	cassette	1.79765
USP45	chr8:37385015-37385024	1::20	6::2	4::10	1::10	0.0161299	cassette	1.79237
LOC101114342	chr3:104225025-104225068	66::44	48::54	28::170	40::122	0.0163579	cassette	1.78627
ATP13A5	chr1:192383094-192383135	16::63	2::54	83::32	33::20	0.0167505	cassette	1.77597
RAPH1	chr2:204354724-204354799	11::14	21::6	11::16	8::23	0.0168433	cassette	1.77357
RNF145	chr5:68131531-68131557	18::15	10::32	5::70	11::72	0.0168633	cassette	1.77306
FAM168A	chr15:51101484-51101510	12::30	11::6	8::8	3::8	0.0170971	cassette	1.76708
TMEM65	chr9:28563678-28563758	166::114	175::220	68::296	123::296	0.0172039	cassette	1.76437
LOC101104304	chrx:108882588-108882656	32::0	89::13	1::37	8::58	0.0175394	cassette	1.75599
ITSN1	chr1:119942801-119942881	6::10	3::27	19::22	39::26	0.017825	altend	1.74897
PFKFB3	chr13:10689262-10689284	21::65	42::64	44::196	38::330	0.0181221	cassette	1.74179
PRRC2C	chr12:37232924-37232976	77::120	99::48	53::104	33::108	0.0181457	cassette	1.74123
DYSF	chr3:93440998-93441060	154::35	163::76	16::113	30::109	0.0182525	cassette_multi	1.73868
PPARGC1A	chr6:43331305-43331442	0::13	24::47	15::23	46::135	0.0183573	altstart	1.73619
ACSF3	chr14:13738360-13738440	5::3	14::0	5::10	2::13	0.0185621	altend	1.73137
LMAN1	chr23:58517720-58517945	9::5	26::0	78::62	47::68	0.0187154	unknown	1.7278
KAT6B	chr25:30660388-30660468	14::5	11::0	5::26	1::27	0.018934	altstart	1.72276
TIPIN	chr7:13019296-13020218	39::8	26::16	12::40	15::23	0.0190626	cassette	1.71982
SAE1	chr14:53292025-53292405	97::5	126::21	7::80	25::103	0.01914	cassette	1.71806
PCNT	chr1:264200970-264201062	7::15	4::27	8::34	16::30	0.0192231	cassette	1.71618
OBSCN	chr5:2429652-2429915	0::169	183::328	52::171	147::246	0.0193046	cassette_multi	1.71434
ARMCX6	chrx:125787382-125787427	2::9	11::8	12::9	10::17	0.0194877	alt3	1.71024
MORF4L2	chrx:122258605-122258673	440::416	318::546	173::839	237::633	0.0196375	cassette	1.70691
MYL1	chr2:210945932-210945993	33106::22895	24219::27398	8520::35945	10714::25666	0.020061	altstart	1.69765
SRSF5	chr7:78430871-78430923	142::20	127::37	52::167	71::144	0.0201487	cassette	1.69575
APBB2	chr6:59692378-59692383	33::107	40::322	40::124	133::257	0.0203335	cassette_multi	1.69179
ANKRD11	chr14:13874448-13874544	11::16	32::16	11::29	11::54	0.0204381	cassette	1.68956
SSBP3	chr1:28512894-28512974	41::1	42::7	1::31	5::34	0.0204612	altend	1.68907
FBXW2	chr2:2710383-2710436	45::1	28::7	13::48	22::48	0.0205613	cassette	1.68695
SCD	chr22:20409654-20409697	43::12	74::7	7::43	6::75	0.0209784	cassette	1.67823
ABI3BP	chr1:163726404-163726463	19::80	11::22	29::52	8::31	0.0211411	cassette	1.67487
LOC101112411	chr13:60715202-60715260	111::4	127::19	3::71	11::91	0.0215703	cassette	1.66614
IFT27	chr3:179975862-179975979	4::14	1::25	8::14	14::10	0.0217191	cassette_multi	1.66316
ATN1	chr3:207480161-207480187	10::13	12::39	15::36	37::50	0.0217404	altstart	1.66273
OMYHC2X	chr11:29041228-29041404	70077::94953	54485::129144	36506::9013	61432::6518	0.0219523	cassette_multi	1.65852
ASB2	chr18:57512117-57512212	0::14	1::4	2::11	5::4	0.0221149	alt5	1.65531
ABI3BP	chr1:163719714-163719773	24::78	11::86	28::51	27::31	0.0222824	unknown	1.65204
ZHX2	chr9:29671865-29671945	37::6	33::15	11::97	27::112	0.0226273	altstart	1.64537
DDX46	chr5:43645224-43645272	69::17	104::6	12::60	6::57	0.0226618	cassette	1.6447
RALGPS1	chr3:8853848-8853931	3::17	7::9	13::18	7::19	0.0229358	cassette	1.63949
ISLR	chr18:33399777-33399874	12::12	12::2	8::48	1::25	0.0229844	altstart	1.63857
MYH10	chr11:27661854-27661916	23::1	25::11	1::27	4::27	0.0231178	cassette	1.63605
TRMT11	chr8:12378203-12378310	26::5	28::0	5::33	1::28	0.0232888	cassette	1.63285
LOC101105609	chr20:27675340-27675372	54::426	71::222	114::119	57::90	0.0233862	unknown	1.63104
DAAM1	chr7:68432303-68432383	21::0	26::5	2::35	10::46	0.0234158	altstart	1.63049
METTL17	chr7:23343130-23343162	17::0	8::5	3::15	6::10	0.0234293	alt3	1.63024
AP3S1	chr7:4545488-4545528	17::14	15::1	4::23	1::19	0.0237619	cassette	1.62412
WBP1	chr3:96255995-96256101	9::4	7::0	13::5	5::7	0.0239152	alt5	1.62133
FGF2	chr17:34527624-34527743	17::11	10::15	8::14	12::8	0.0244326	unknown	1.61203
CBS	chr1:261298941-261298982	28::4	21::9	2::21	4::13	0.0245114	cassette	1.61063
PLGRKT	chr2:73023624-73023932	129::39	85::45	54::23	48::38	0.0247006	alt5	1.60729
ANKRD46	chr9:76438194-76438289	6::21	1::36	12::96	18::68	0.0248526	cassette	1.60463
AKAP8L	chr5:7528626-7528767	59::27	77::21	25::60	16::80	0.0251513	cassette	1.59944
CNPY3	chr20:16656293-16656346	22::5	19::0	4::17	1::17	0.0255045	cassette	1.59338
ATRAID	chr3:34178329-34178409	73::27	98::13	18::118	7::103	0.0258408	altend	1.58769
ADAM15	chr1:103849313-103849384	13::31	9::8	16::23	15::38	0.0258533	cassette_multi	1.58748
CISD2	chr6:22119008-22119104	22::2	4::11	6::107	12::82	0.0259139	cassette	1.58647
SPATA7	chr7:97023882-97023954	12::3	20::1	14::34	25::28	0.0261451	alt3	1.58261
DNM1L	chr3:181853820-181853897	52::44	27::54	17::61	26::57	0.026247	cassette	1.58092
PICALM	chr21:9048811-9048913	252::121	350::83	74::204	52::270	0.0262982	cassette	1.58007
USP54	chr25:29377078-29377197	7::2	4::16	3::18	9::21	0.0263236	cassette_multi	1.57966
OMYHC2X	chr11:29041324-29041404	70907::63970	54485::68361	38240::9013	62736::6518	0.0265369	cassette	1.57615
SMARCC2	chr3:163092940-163092981	19::30	26::19	10::80	6::103	0.0265445	cassette	1.57603
LOC101110672	chr4:65936337-65936413	18::3	14::8	2::15	6::13	0.0269564	cassette	1.56934
ALS2CL	chr19:52731588-52731679	31::9	24::18	13::37	22::37	0.0271545	cassette	1.56616
GLRX2	chr12:10274868-10274886	15::60	24::41	23::41	30::31	0.0274149	alt3	1.56201
LOC101114955	chr5:41235191-41235273	7::137	38::227	55::112	97::126	0.0275186	cassette	1.56037
PLIN1	chr18:20214087-20214590	0::7	2::3	16::10	6::10	0.0277215	altend	1.55718
MBLAC2	chr5:87369360-87369434	20::5	19::14	4::35	8::30	0.028377	cassette	1.54703
BBX	chr1:170775727-170775844	7::8	14::5	8::19	4::24	0.0284981	cassette	1.54518
NCOR1	chr11:32969553-32969589	13::14	36::17	14::37	38::55	0.0285636	alt3	1.54419
LOC101107891	chr14:57402898-57402969	12::1	12::5	1::30	4::21	0.0286406	unknown	1.54302
RBM26	chr10:54912909-54912912	3::13	0::21	13::26	35::41	0.0290401	alt3	1.537
FUBP1	chr1:53763152-53763211	122::55	140::24	35::113	23::127	0.0291842	cassette	1.53485
FAM32A	chr5:6578162-6578242	74::10	104::3	17::101	7::86	0.0294818	altend	1.53045
GBP5	chr1:65765962-65766019	0::6	5::7	7::5	5::12	0.0295979	alt3	1.52874
PPHLN1	chr3:144389283-144389447	28::59	15::89	25::51	33::40	0.0301301	cassette	1.521
TMEM126A	chr21:9347209-9347244	1::23	16::6	53::287	19::239	0.0302572	alt3	1.51917
ABI3BP	chr1:163716970-163717029	24::25	11::26	26::52	25::31	0.0304223	cassette	1.51681
PPP1R12A	chr3:115703596-115703712	67::31	98::10	28::112	13::101	0.0307003	cassette	1.51286
LOC101105609	chr20:27677195-27677275	63::84	40::28	20::119	8::90	0.0307014	altend	1.51284
FLNA	chrx:77275157-77275180	17::25	23::65	7::55	21::84	0.0307079	cassette	1.51275
SNX4	chr1:188189831-188191416	47::17	84::18	5::32	3::58	0.0307812	alt3	1.51171
LOC101105609	chr20:27597871-27597893	53::2	40::30	95::119	103::90	0.0307881	cassette	1.51162
BDH2	chr6:21873987-21874083	34::39	15::46	20::130	17::60	0.0309214	cassette	1.50974
LOC101105367	chr20:26993840-26993999	8::1	1::3	20::32	47::129	0.0310087	unknown	1.50852
B4GALT7	chr5:36595466-36595515	5::2	0::5	8::12	1::7	0.0310219	alt3	1.50833
MXRA7	chr11:54095442-54095522	30::8	23::15	16::32	23::28	0.0310439	altend	1.50802
MSH2	chr3:76920107-76920109	4::3	3::15	8::9	15::7	0.0312457	alt5	1.50521
WDR67	chr9:29507005-29507069	65::27	53::0	65::98	53::49	0.0316416	alt5	1.49974
LOC101109972	chr7:23116945-23117108	109::17	105::29	10::260	29::237	0.0324955	cassette	1.48818
NCOR2	chr17:51036521-51036635	51::4	47::9	12::34	26::38	0.0327391	alt5	1.48493
LOC101106373	chr20:27597478-27597558	61::285	46::143	19::53	9::45	0.0328273	altend	1.48376
OMYHC2X	chr11:29049000-29049138	71548::60066	54480::74442	17963::9013	22562::6518	0.0329297	unknown	1.48241
LOC101109972	chr7:23118076-23118180	106::16	110::34	17::260	38::237	0.0330554	cassette	1.48076
GIPC1	chr5:9381393-9381477	1::14	1::2	7::9	3::11	0.0332388	cassette	1.47835
OMYHC2X	chr11:29050425-29050517	70717::63457	54480::87290	25795::9013	34087::6518	0.0333101	cassette	1.47742
C20H6orf52	chr20:44416863-44416932	34::7	31::1	14::28	6::22	0.0333116	cassette	1.4774
DTX2	chr24:34374361-34374476	1::6	2::0	3::19	1::25	0.0334595	cassette	1.47548
FBXO18	chr13:10382331-10382411	11::3	5::7	4::33	9::36	0.0334704	altstart	1.47534
MCAM	chr15:29357100-29357217	12::102	3::89	55::41	42::50	0.0336687	cassette	1.47277
ATF6B	chr20:26390753-26390860	0::37	6::56	14::21	25::21	0.0338561	cassette	1.47036
LOC101110710	chr20:27676952-27677195	5::84	11::28	9::7	12::3	0.0341164	alt5	1.46704
CLK3	chr18:32957063-32957106	20::21	39::14	18::21	33::24	0.0342659	alt5	1.46514
LOC101103619	chr1:192427360-192427493	103::5	75::16	16::76	20::52	0.0345042	cassette	1.46213
CLASP1	chr2:185631782-185631784	30::45	21::63	3::43	8::53	0.0348252	cassette	1.45811
LOC101112543	chrx:78195338-78195425	1::4	2::0	4::5	1::6	0.0351479	cassette	1.4541
REPIN1	chr4:112154628-112154782	11::0	20::8	9::10	23::12	0.0353613	cassette	1.45147
USP2	chr15:29420044-29420229	100::7	185::31	12::121	62::274	0.035474	cassette	1.45009
ABI3BP	chr1:163708221-163708277	19::57	11::63	24::52	24::31	0.0356986	cassette	1.44735
SSBP1	chr4:104762187-104762392	79::14	102::7	19::38	13::48	0.0358237	alt5	1.44583
LOC101112864	chr1:96979382-96979442	168::217	123::2	3532::913	2672::1040	0.0360758	unknown	1.44278
ZNF207	chr11:17423302-17423339	6::3	2::5	4::47	14::66	0.03618	alt5	1.44153
CDC7	chr1:67997497-67997548	3::3	9::1	5::10	13::10	0.0362755	alt3	1.44039
CLDND1	chr1:161277379-161277429	44::15	73::6	11::83	5::74	0.0363247	cassette	1.4398
KIAA1217	chr13:24177466-24177546	17::1	16::5	4::80	10::80	0.0365319	altstart	1.43733
GMNN	chr20:31964563-31964602	4::43	5::18	7::21	9::12	0.0368182	alt5	1.43394
MICAL3	chr3:213211955-213212038	9::22	14::16	17::20	13::30	0.0370531	cassette	1.43118
PTPN13	chr6:101267994-101268125	3::9	0::15	2::8	6::7	0.037357	cassette	1.42763
CPEB2	chr6:109767361-109767384	35::47	94::40	13::95	10::118	0.0373582	cassette	1.42761
PHLDB2	chr1:175084138-175084323	14::1	19::7	5::26	11::25	0.0374771	cassette	1.42623
RNASEH2B	chr10:20685229-20685309	18::8	11::0	9::55	2::30	0.0377164	altstart	1.42347
ITSN1	chr1:119955654-119955820	9::19	7::34	5::22	15::26	0.0378951	cassette_multi	1.42142
SON	chr1:120182302-120182381	210::41	237::30	69::119	43::152	0.037933	cassette_multi	1.42098
LOC101109066	chr24:27933146-27933191	30::11	13::19	1::23	3::23	0.0380067	cassette	1.42014
LOC101112612	chr1:96979382-96979442	168::217	123::2	3532::1005	2672::1182	0.0381924	unknown	1.41802
MRPS26	chr13:51455019-51455040	22::43	13::11	7::67	2::43	0.0386349	unknown	1.41302
LOC101118606	chr4:77464351-77464403	35::243	27::125	19::125	48::79	0.038758	cassette	1.41164
PICK1	chr3:213827070-213827150	2::12	7::13	46::11	32::16	0.0391298	altstart	1.40749
LOC101109459	chr10:26035722-26035784	3::29	5::15	15::9	8::10	0.039172	cassette	1.40702
MDM4	chr12:1569157-1569224	8::4	8::17	3::13	9::18	0.0392305	cassette	1.40638
LOC101119893	chr3:65871066-65871146	23::9	10::0	25::67	6::29	0.0394591	altend	1.40385
NUMB	chr7:81738684-81738768	5::10	3::22	6::43	10::36	0.0394695	cassette_multi	1.40374
ALPK2	chr23:57905855-57906764	27::33	31::26	21::82	29::54	0.0394751	alt5	1.40368
CCDC90A	chr20:41853884-41853931	42::4	27::10	4::43	5::29	0.0396985	cassette	1.40123
CLCN1	chr4:106152328-106152349	0::58	10::58	12::59	22::64	0.0400486	alt3	1.39741
TSNAX	chr25:4364804-4364968	96::5	77::10	7::98	13::78	0.0400946	cassette	1.39691
PLEKHA5	chr3:195423596-195423676	4::13	3::2	7::15	1::9	0.0401042	cassette_multi	1.39681
FDPS	chr1:104059528-104059549	25::0	14::5	25::38	14::35	0.0402098	alt3	1.39567
MORC2	chr17:69284213-69284266	18::5	23::1	13::29	10::36	0.040294	cassette	1.39476
DOM3Z	chr20:26526259-26526494	13::26	4::42	10::24	17::22	0.0406126	cassette_multi	1.39134
AURKAIP1	chr12:49216787-49216927	67::49	85::36	42::24	39::38	0.0406586	alt5	1.39085
DLGAP4	chr13:65168659-65168738	50::3	48::11	7::60	21::99	0.0407039	cassette	1.39036
ABI3BP	chr1:163707122-163707181	19::52	13::64	23::51	26::31	0.0407526	unknown	1.38985
ZNF692	chr5:40096333-40096447	5::0	2::4	1::35	4::35	0.0409563	cassette	1.38768
PTPLAD1	chr7:12250699-12250765	11::9	9::0	8::13	3::10	0.04127	cassette	1.38437
CWC15	chr15:14948656-14949211	227::115	252::58	39::63	24::69	0.0416222	alt5	1.38068
LOC101112913	chr11:34348738-34348839	7::3	3::6	4::13	5::35	0.0418505	cassette	1.3783
SOD3	chr6:44237584-44237710	4::27	10::15	22::20	12::19	0.0425318	alt5	1.37129
MGST3	chr1:115790659-115790670	157::119	26::131	55::503	61::367	0.0428085	altstart	1.36847
POSTN	chr10:24500283-24500372	28::24	7::14	13::20	10::8	0.0430027	cassette	1.3665
EYA4	chr8:58444103-58444183	23::6	23::14	9::110	26::143	0.043016	altstart	1.36637
SYNRG	chr11:13395314-13395349	1::41	6::42	17::17	15::22	0.0432155	cassette	1.36436
WDR7	chr23:56313858-56313956	8::20	3::41	11::18	25::25	0.0434595	cassette	1.36191
CEP95	chr11:48128479-48128482	9::8	27::1	20::29	26::23	0.0434641	alt3	1.36187
GPR126	chr8:66859454-66859499	5::18	7::0	5::5	1::3	0.0435701	cassette	1.36081
USP8	chr7:56857201-56857271	4::15	2::28	9::52	18::51	0.0436757	cassette	1.35976
TXNL4A	chr23:479125-479194	112::106	112::54	59::111	34::96	0.043744	cassette_multi	1.35908
AASDHPPT	chr15:1123636-1123716	77::29	89::15	58::72	30::55	0.0437887	altstart	1.35864
LOC101108171	chr20:27597029-27597033	0::15	5::0	7::7	3::6	0.0442791	alt5	1.3538
ATF6B	chr20:26391042-26391123	0::38	6::54	15::21	24::21	0.0447737	cassette	1.34898
GLRX2	chr12:10273040-10273159	62::17	44::26	15::70	17::47	0.044795	cassette	1.34877
ZNF34	chr9:13272921-13273033	4::18	2::36	13::83	20::67	0.0449885	cassette	1.3469
MPDZ	chr2:81070317-81070415	7::12	11::48	8::24	21::34	0.0449952	cassette	1.34683
MYH11	chr24:14098585-14098623	40::17	31::25	6::59	10::55	0.0451942	cassette	1.34492
TRMT1	chr5:10545559-10545640	2::14	5::11	2::28	6::22	0.0454556	alt3	1.34241
CLIP1	chr17:52648408-52648512	199::220	219::338	68::272	125::283	0.0457677	cassette	1.33944
OFD1	chrx:11167144-11167293	7::9	8::0	5::13	1::10	0.0459113	cassette	1.33808
PPIP5K2	chr5:99453900-99454027	15::40	14::18	14::17	8::18	0.0461619	cassette	1.33572
LOC101104843	chr12:49049759-49049805	27::20	27::40	8::51	16::64	0.0462071	cassette	1.33529
DPF3	chr7:81097754-81097921	10::11	13::6	24::18	16::25	0.0463447	cassette	1.334
DDO	chr8:26899463-26899648	25::185	18::230	77::257	121::217	0.0463955	cassette_multi	1.33352
TFDP1	chr10:86051819-86051884	16::34	26::30	18::29	15::40	0.0464081	cassette	1.33341
C7H15orf59	chr7:20178019-20178038	14::12	33::13	13::26	35::41	0.0464282	alt5	1.33322
NAP1L4	chr21:47894764-47894801	370::194	373::300	56::308	90::336	0.0469431	cassette	1.32843
ABCC9	chr3:193174376-193174445	126::1	119::18	19::99	35::112	0.0469524	cassette	1.32834
MYCBP2	chr10:52632131-52632959	13::80	1::70	77::18	48::21	0.0469822	altend	1.32807
LOC101106394	chr26:5902908-5902994	12::54	4::48	33::93	28::49	0.0471589	cassette	1.32644
GBP5	chr1:65766276-65766385	0::11	5::12	6::8	6::17	0.0474414	cassette	1.32384
LOC101122294	chr12:73712406-73712447	47::20	83::14	9::51	8::63	0.0475235	cassette_multi	1.32309
DAB2IP	chr3:13974280-13974346	5::11	7::30	11::15	32::18	0.0478185	alt3	1.3204
LOC101106373	chr20:27675799-27675903	53::377	40::182	135::53	70::45	0.0478474	unknown	1.32014
LOC101105780	chr17:55024663-55024754	21::4	0::14	3::21	7::22	0.0478948	cassette	1.31971
ATP13A5	chr1:192395212-192395292	17::12	12::0	5::33	1::20	0.0480209	altend	1.31857
ABLIM1	chr22:33957471-33957551	23::10	31::5	10::37	4::28	0.048128	altstart	1.3176
LOC101105609	chr20:27675799-27675903	54::377	71::182	135::119	70::90	0.048174	unknown	1.31719
KIF23	chr7:16116286-16116465	0::8	2::1	4::13	1::13	0.0486394	cassette	1.31301
CUX1	chr24:34787627-34787674	1::5	5::0	115::172	135::152	0.0486418	mutually_exclusive	1.31299
PKIA	chr9:54685636-54685716	585::1039	395::1074	494::2031	531::1394	0.0487782	altstart	1.31177
LOC101105609	chr20:27675153-27675200	54::343	71::193	136::119	79::90	0.048796	unknown	1.31162
MYBPC1	chr3:170544215-170544257	9939::1010	5824::173	11008::9666	5351::6238	0.0488847	mutually_exclusive	1.31083
NIPA2	chr2:112819984-112820101	42::7	29::12	6::69	12::63	0.0489473	cassette	1.31027
TNRC6A	chr24:22478422-22478549	68::4	74::10	7::43	15::44	0.0490461	cassette	1.3094
ZNF205	chr24:2556362-2556436	6::7	9::3	6::19	2::18	0.0491401	cassette	1.30856
SMCR7L	chr3:214922445-214922531	3::5	11::0	3::11	10::14	0.0491777	alt3	1.30823
LOC101110014	chr22:50187694-50187745	22::58	15::77	53::65	68::56	0.0493691	alt5	1.30655
NFKBIB	chr14:47804939-47805019	3::13	8::6	15::36	10::37	0.0494065	altstart	1.30622
ITGB1	chr13:19019064-19019144	314::412	285::271	254::435	164::446	0.0494698	cassette	1.30566
RIC8B	chr3:175225094-175225177	37::5	47::1	4::32	2::38	0.0495295	cassette	1.30514
PCNT	chr1:264228805-264228857	9::14	5::18	11::47	15::32	0.0497231	alt5	1.30344
C4H7orf53	chr4:55891561-55891805	27::13	15::15	14::28	32::36	0.0500803	cassette	1.30033
WDR92	chr3:40027709-40027822	7::13	2::25	12::16	24::17	0.0501162	alt5	1.30002
TNC	chr2:8682621-8682893	6::8	3::11	3::17	5::7	0.0502693	cassette	1.2987
LOC101114552	chr15:901148-901356	4::19	4::11	11::19	15::11	0.0503153	retain_intron	1.2983
PPRC1	chr22:21989460-21989530	11::16	7::26	6::15	15::20	0.0504861	cassette_multi	1.29683
EIF2C2	chr9:15986551-15986582	12::4	15::0	2::11	1::21	0.0506788	alt5	1.29517
LOC101116132	chr3:192372046-192372048	8::3	22::2	976::697	3037::1152	0.0510381	alt3	1.29211
TMEM205	chr5:13420482-13420547	4::33	10::33	5::17	10::15	0.051182	alt5	1.29088
PPP4R4	chr18:57767743-57767823	24::8	51::7	13::35	9::40	0.0512413	altend	1.29038
MAPT	chr11:45401442-45401898	10::53	16::33	12::94	25::91	0.0513749	alt3	1.28925
FBRSL1	chr17:44206297-44206365	15::11	7::25	5::13	10::15	0.0515938	cassette	1.2874
BCL3	chr14:51585779-51585859	21::5	20::0	9::14	4::12	0.0516475	altend	1.28695
MRPS12	chr14:47821686-47821756	68::17	112::14	17::42	18::73	0.0516718	alt5	1.28675
ANK1	chr26:35077464-35077496	18::4	9::5	22::31	12::40	0.0516997	alt5	1.28651
SVIL	chr13:33701917-33701964	5::0	6::6	219::447	328::488	0.0518808	mutually_exclusive	1.28499
BRCC3	chrx:75640620-75640694	7::12	9::4	92::160	104::126	0.051897	mutually_exclusive	1.28486
ARPP19	chr7:54812239-54812274	3::60	7::37	58::37	38::36	0.0520701	alt5	1.28341
MYCBP2	chr10:52835249-52835432	5::7	17::2	6::18	3::21	0.0520805	cassette	1.28333
ATF2	chr2:133867137-133867233	4::80	13::128	35::70	62::54	0.0524622	cassette	1.28015
XPA	chr2:49654188-49654298	22::6	12::0	5::9	1::8	0.0524653	cassette	1.28013
KLF6	chr13:43755253-43755320	48::21	64::61	14::60	33::98	0.0525482	cassette	1.27944
PFKFB3	chr13:10691353-10691395	41::10	62::7	43::194	40::327	0.0526501	altend	1.2786
SLC16A6	chr11:60764878-60765086	2::6	1::17	16::12	14::22	0.0527356	mutually_exclusive	1.2779
SF3B1	chr2:198632362-198632431	454::165	468::89	82::369	54::367	0.0528859	cassette	1.27666
WDR67	chr9:29495050-29495052	12::120	18::24	5::36	2::26	0.052903	cassette_multi	1.27652
POLB	chr26:35705697-35705959	48::107	45::75	64::74	58::36	0.0529064	alt3	1.27649
ZNF782	chr2:29231365-29231460	21::4	20::11	3::32	6::27	0.0531962	cassette	1.27412
NBEA	chr10:26035722-26035784	3::29	5::15	15::14	8::13	0.0534009	cassette	1.27245
OBSCN	chr5:2400069-2400094	10::65	29::95	11::52	17::126	0.0534622	alt3	1.27195
LOC101122294	chr12:73712565-73712651	47::19	83::11	9::51	7::63	0.0535875	cassette_multi	1.27094
MARK3	chr18:66818003-66818047	46::438	63::336	116::104	90::106	0.0536568	cassette	1.27037
POLB	chr26:35705697-35705756	106::49	63::57	61::151	62::112	0.0540345	cassette	1.26733
PELI3	chr21:43812213-43812284	3::7	7::4	4::11	2::14	0.0540509	cassette	1.2672
UTRN	chr8:68645631-68645711	8::7	4::0	6::27	3::31	0.0543016	altstart	1.26519
NT5C2	chr22:22825504-22825531	8::6	16::2	13::23	17::17	0.0543266	alt5	1.26499
PITX2	chr6:14948544-14949206	10::13	4::15	8::54	7::22	0.0544426	altstart	1.26406
FIP1L1	chr6:68960788-68960814	30::56	11::65	19::105	22::85	0.0544748	cassette	1.2638
CBY1	chr3:214282824-214282934	26::9	32::4	10::60	5::62	0.0544777	altstart	1.26378
LOC101108171	chr20:27599051-27599125	4::16	6::9	10::66	4::70	0.0545461	alt3	1.26324
DDX39A	chr5:9447701-9447761	46::7	49::2	7::39	5::45	0.0549896	cassette	1.25972
FAM190B	chr25:38972122-38972202	44::51	36::70	46::83	63::78	0.055401	altstart	1.25648
PAN3	chr10:32080617-32080673	9::13	11::32	5::32	17::26	0.0554909	cassette	1.25578
SVIL	chr13:33701082-33701159	0::5	6::6	179::447	288::488	0.055719	mutually_exclusive	1.254
CEPT1	chr1:87645655-87645739	21::34	7::35	17::49	19::37	0.0557979	unknown	1.25338
LOC101106648	chr24:38316682-38316684	9::1	2::7	7::7	6::12	0.0559473	alt3	1.25222
PIP5K1C	chr5:17853961-17853997	1::33	7::30	9::10	8::13	0.0563796	cassette	1.24888
PHKA2	chrx:16379548-16379601	0::6	3::1	3::3	1::3	0.0564583	cassette	1.24827
SEC24C	chr25:29532992-29533060	18::34	26::80	15::92	35::103	0.0564887	cassette	1.24804
NBN	chr9:86341849-86341874	18::22	10::24	23::105	29::81	0.0565921	cassette	1.24724
FAM208A	chr19:44389645-44389768	6::25	18::13	11::22	18::19	0.0566339	alt3	1.24692
STK19	chr20:26526259-26526494	13::26	4::42	10::21	17::20	0.0567448	cassette_multi	1.24607
B3GNT9	chr14:34157509-34157589	49::1	45::6	27::10	38::9	0.0567704	altstart	1.24588
C7H15orf60	chr7:19985718-19985824	3::14	5::4	10::7	3::5	0.0570172	cassette	1.24399
RNPC3	chr1:79993170-79993251	33::39	27::13	35::45	25::45	0.0570473	cassette_multi	1.24377
CAMKK2	chr17:53506343-53506385	3::28	6::19	10::12	7::14	0.0571584	cassette	1.24292
GPATCH2L	chr7:84441581-84441620	37::6	27::1	25::20	15::20	0.0572473	mutually_exclusive	1.24224
AZI2	chr19:2674982-2675045	1::22	4::17	9::101	12::68	0.0575134	mutually_exclusive	1.24023
TMEM161A	chr5:3873610-3873691	26::8	40::5	9::39	6::44	0.0577343	cassette	1.23857
EZH2	chr4:111399529-111399665	1::4	6::2	3::6	1::8	0.057742	cassette	1.23851
NAT9	chr11:55634172-55634358	25::2	12::5	5::18	7::11	0.0578279	cassette	1.23786
NEDD4L	chr23:57704765-57704818	63::129	76::72	52::89	32::73	0.0580872	cassette	1.23592
FGF2	chr17:34525680-34525738	17::20	10::22	8::14	12::8	0.0581065	unknown	1.23578
LARP1B	chr17:29397012-29397092	55::53	47::28	78::68	46::59	0.0581843	altend	1.23519
ADAM15	chr1:103848858-103848906	12::52	9::21	23::22	16::37	0.0586613	cassette_multi	1.23165
KIAA2026	chr2:73547757-73547846	8::11	9::27	5::41	13::43	0.0591212	cassette_multi	1.22826
OSTF1	chr2:61152746-61152776	84::237	89::151	74::100	46::81	0.0591281	cassette	1.22821
ZFYVE27	chr22:18113164-18113234	0::14	2::7	9::10	7::14	0.0594909	cassette	1.22555
SIPA1L2	chr25:5242101-5242154	1::4	4::1	3::4	1::4	0.0597511	cassette	1.22365
PBRM1	chr19:48220912-48220913	28::7	25::0	20::28	15::33	0.0597715	alt3	1.22351
MTERFD3	chr3:175329199-175329209	17::10	15::21	31::60	36::45	0.0598199	alt3	1.22315
PIGV	chr2:239266074-239266152	17::11	15::1	8::28	9::20	0.0598528	cassette	1.22292
BANP	chr14:12919363-12919479	3::17	11::11	8::16	6::21	0.0599979	cassette	1.22186
ND2	chrm:12835-12836	0::5	2::0	25026::39299	36168::44764	0.0599984	mutually_exclusive	1.22186
ANKRD23	chr3:103596567-103596632	1377::40	1831::176	79::1373	174::1706	0.060259	cassette	1.21998
ANKRD17	chr6:87979905-87979999	0::5	8::14	2::57	9::65	0.060338	altstart	1.21941
KDM6A	chrx:41997136-41997270	12::61	8::92	26::82	46::89	0.0603471	cassette	1.21934
RBM26	chr10:54968402-54968485	21::9	22::4	9::72	3::71	0.0604524	cassette	1.21859
RPAP2	chr1:68852718-68852862	5::21	3::5	16::38	5::33	0.0606645	altend	1.21707
SP140L	chr2:231500049-231500129	4::8	7::5	7::5	2::6	0.0607036	altend	1.21679
FMR1	chrx:82698314-82698389	3::15	12::16	23::18	26::33	0.0609086	alt3	1.21532
AKAP6	chr18:41801805-41801885	6::13	1::30	20::91	51::152	0.0611026	altstart	1.21394
VPS13B	chr9:77411609-77411675	6::2	3::7	7::12	4::12	0.0611357	mutually_exclusive	1.21371
TRMT13	chr1:76681817-76682016	19::2	17::8	30::39	18::39	0.0611958	alt3	1.21328
SPSB3	chr24:1345959-1346481	5::22	5::48	5::13	4::27	0.0612308	alt5	1.21303
CUX1	chr24:34664045-34664101	148::33	124::52	13::172	20::152	0.061275	unknown	1.21272
FCGR3A	chr1:111039746-111039824	6::6	5::14	10::22	18::21	0.0615177	alt3	1.211
LOC101106373	chr20:27675340-27675372	53::426	40::222	114::53	57::45	0.0616582	unknown	1.21001
THAP4	chr1:227939-228019	78::95	85::156	52::62	84::71	0.0617062	altstart	1.20967
LOC101123553	chr5:19764257-19764316	43::20	29::23	31::27	25::33	0.061792	mutually_exclusive	1.20907
ITPKC	chr14:49149094-49149274	4::4	1::13	6::11	3::13	0.0618126	mutually_exclusive	1.20892
BIVM	chr10:78410893-78410895	5::17	3::29	23::28	34::25	0.0618616	alt5	1.20858
P4HA1	chr25:28974459-28974529	95::51	147::40	70::98	101::105	0.0619581	mutually_exclusive	1.2079
OMYHC2X	chr11:29048445-29048594	70876::48941	54480::57370	31374::9013	37284::6518	0.0621604	cassette	1.20649
CCDC141	chr2:130112094-130112174	2::6	3::1	5::3	3::5	0.0622476	altend	1.20588
C18H14orf28	chr18:53627425-53627505	60::7	40::9	10::53	13::33	0.0623246	altend	1.20534
FAM149B1	chr25:29158962-29159186	8::8	4::17	10::34	14::27	0.0623366	cassette_multi	1.20526
RERE	chr12:42938250-42938375	4::27	0::20	14::56	11::86	0.0626406	cassette	1.20314
MALT1	chr23:58019498-58019602	8::5	24::4	19::34	24::28	0.0626413	alt3	1.20314
SMPDL3A	chr8:15524080-15524114	51::4	24::5	12::53	9::22	0.0627062	alt3	1.20269
OMYHC2X	chr11:29048685-29048803	70876::79636	54480::94935	38175::9013	46639::6518	0.0627359	cassette	1.20248
BTRC	chr22:21386877-21386954	0::10	3::7	16::41	26::44	0.0628445	mutually_exclusive	1.20173
PIP5K1A	chr1:100018356-100018394	17::22	19::13	10::52	6::59	0.0629321	cassette	1.20113
FKBP15	chr2:10492518-10492542	12::13	21::10	14::25	13::39	0.0630973	alt5	1.19999
OMYHC2X	chr11:29041004-29041149	70052::30980	54486::62565	42508::9013	52952::6518	0.0632563	cassette_multi	1.1989
LOC101105609	chr20:27674909-27674989	54::141	71::87	144::119	77::90	0.0636995	altstart	1.19586
AGFG1	chr2:228789477-228789548	22::57	38::62	28::59	37::50	0.063772	cassette	1.19537
GLT25D1	chr5:5300806-5300812	5::3	10::0	2::10	1::13	0.0638085	alt3	1.19512
CDKAL1	chr20:36358673-36358753	28::5	32::0	12::56	5::38	0.0640291	altstart	1.19362
S100PBP	chr2:233925005-233925033	10::8	16::2	2::12	1::13	0.0644175	cassette	1.191
FKBP10	chr11:41497519-41497540	8::6	4::0	11::20	2::11	0.0645207	alt5	1.1903
PBXIP1	chr1:103754787-103754842	1::24	6::24	4::13	10::16	0.0645372	alt5	1.19019
LOC101103588	chr14:56774362-56774363	11::1	1::1	7::7	2::5	0.0645451	alt5	1.19014
LOC101107281	chr6:71322145-71322171	21::35	27::70	9::44	19::42	0.0649014	cassette	1.18775
CCDC88C	chr18:55163439-55163594	110::21	121::13	20::84	16::119	0.0650275	cassette	1.1869
CLTC	chr11:10220225-10220415	8::59	1::42	323::233	224::244	0.065076	mutually_exclusive	1.18658
LOC101109728	chr13:16596836-16596866	13::0	4::2	1::5	2::4	0.0654842	cassette_multi	1.18386
DLG3	chrx:59948226-59948271	6::15	3::0	4::5	1::3	0.0657805	cassette	1.1819
CMC4	chrx:75640620-75640694	7::12	9::4	92::113	104::95	0.0659207	mutually_exclusive	1.18098
LOC101122580	chrx:37289302-37289404	9::0	5::1	2::39	5::23	0.0661676	alt3	1.17935
CTNNBIP1	chr12:41797890-41797997	8::21	17::10	12::36	8::36	0.0662103	altstart	1.17907
ABLIM1	chr22:33890266-33890370	18::46	23::20	18::38	9::29	0.066431	cassette	1.17763
PTPRG	chr19:39127523-39127609	2::15	7::11	8::19	6::23	0.06717	cassette	1.17282
CCDC109B	chr6:15816831-15816875	0::10	2::3	1::5	2::4	0.0673792	mutually_exclusive	1.17147
U2AF2	chr14:59150201-59150260	58::2	62::7	7::46	16::64	0.0675095	cassette	1.17064
LOC101106373	chr20:27596888-27596892	0::15	5::0	13::4	3::2	0.0685276	alt3	1.16413
CEP68	chr3:43113381-43113548	5::2	12::0	3::57	7::51	0.0686229	altend	1.16353
ITSN1	chr1:119951642-119951687	9::21	6::35	7::22	13::26	0.0689906	cassette_multi	1.16121
STK19	chr20:26527946-26528034	46::6	23::11	43::43	33::49	0.0690036	alt5	1.16113
SKIV2L	chr20:26527946-26528034	46::6	23::11	43::43	33::49	0.0690036	alt5	1.16113
NCOA1	chr3:32144444-32144500	17::170	21::129	67::58	49::62	0.0692628	cassette	1.1595
GOLGB1	chr1:184489845-184489967	4::6	2::15	3::26	8::31	0.0694974	cassette	1.15803
MTIF3	chr10:32697568-32698206	33::13	33::0	7::23	3::24	0.0697614	alt5	1.15638
FGF2	chr17:34518208-34518308	17::11	10::15	12::14	12::8	0.0698456	unknown	1.15586
ENDOV	chr11:51244561-51244634	6::28	3::54	15::16	29::22	0.0703427	cassette	1.15278
LOC101115565	chr14:61855608-61855691	22::30	18::13	13::57	5::40	0.0704195	cassette	1.15231
MRPS10	chr20:16028605-16028680	197::27	176::15	91::184	53::161	0.0704594	cassette	1.15206
SEC14L1	chr11:53718982-53719038	53::0	73::12	2::47	7::81	0.0706675	cassette	1.15078
ATF6B	chr20:26388148-26388263	0::20	6::15	22::21	13::19	0.0706992	alt5	1.15059
POLR2E	chr5:40992020-40992094	6::33	15::21	14::120	8::115	0.0709427	unknown	1.14909
ARMCX3	chrx:125794581-125794651	70::45	102::106	17::132	36::183	0.0713192	cassette	1.14679
FBRSL1	chr17:44206142-44206145	22::2	14::6	4::21	3::10	0.0713504	alt3	1.1466
GK	chrx:27927307-27927324	1::49	6::10	7::10	2::5	0.0714131	cassette	1.14622
OMYHCS	chr7:21123505-21123630	416::0	0::146	22789::6619	9018::3896	0.07152	mutually_exclusive	1.14557
TEAD1	chr15:39560668-39560730	13::18	8::30	15::20	14::29	0.0716046	alt5	1.14506
MLIP	chr20:6447957-6448051	205::299	138::371	302::287	370::255	0.0716146	cassette_multi	1.145
PTN	chr4:100654914-100654917	11::34	1::13	35::22	11::13	0.0716533	alt3	1.14476
PIR	chrx:12849556-12849656	36::39	33::20	31::39	16::29	0.0717395	cassette	1.14424
SPAG9	chr11:35329613-35329651	19::166	39::170	62::80	61::99	0.0719867	cassette	1.14275
DLGAP4	chr13:65168981-65169058	50::1	48::6	65::60	79::99	0.0720351	mutually_exclusive	1.14246
SMURF2	chr11:48182451-48182535	19::31	8::54	17::33	31::43	0.0721871	cassette	1.14154
NT5C2	chr22:22818789-22819313	7::38	2::38	50::63	31::63	0.0724226	alt5	1.14013
tRNA-Leu	chrm:12835-12836	0::5	2::0	25026::40439	36168::46836	0.0724305	mutually_exclusive	1.14008
ATP6	chrm:12835-12836	0::5	2::0	25026::40439	36168::46836	0.0724305	mutually_exclusive	1.14008
COX3	chrm:12835-12836	0::5	2::0	25026::40439	36168::46836	0.0724305	mutually_exclusive	1.14008
DNM2	chr5:12942833-12942971	74::23	75::38	79::63	65::79	0.0728043	mutually_exclusive	1.13784
ABCC9	chr3:193088273-193088311	26::140	28::100	45::99	34::112	0.0731355	cassette	1.13587
LMO7	chr10:51290814-51290859	6::9	9::3	15::143	9::127	0.073141	mutually_exclusive	1.13584
ZNF642	chr1:14837889-14837987	10::50	1::27	20::40	16::21	0.0732776	cassette_multi	1.13503
TOR1AIP1	chr12:59168604-59168648	202::27	159::38	11::136	14::112	0.0733236	cassette	1.13476
SGSM3	chr3:215721710-215721841	3::18	6::9	9::14	4::12	0.0733719	cassette	1.13447
TET2	chr6:20091441-20091531	0::26	7::58	13::31	31::48	0.0733976	cassette	1.13432
OSBPL9	chr1:25928026-25928094	32::88	51::99	45::144	51::107	0.0735045	cassette	1.13369
ZZEF1	chr11:24270214-24270322	20::1	17::8	3::17	8::22	0.0735896	cassette	1.13318
ART3	chr6:90659347-90659379	4::4	1::13	716::655	459::501	0.0736082	mutually_exclusive	1.13307
TNIK	chr1:214471293-214471379	12::11	6::13	7::19	13::18	0.0738756	cassette	1.1315
DENND1A	chr3:12306331-12306459	3::26	6::21	23::26	16::29	0.0742935	cassette	1.12905
DZIP3	chr1:171888415-171888442	2::4	10::3	5::5	6::12	0.0745183	alt5	1.12774
LOC101122575	chrx:50308367-50308447	10::4	6::10	14::40	18::38	0.0748173	altstart	1.126
SENP1	chr3:138290035-138290070	7::4	10::1	3::11	1::11	0.075526	cassette	1.1219
PPP2R5C	chr18:65514675-65514722	24::8	29::3	14::87	8::85	0.0755498	altend	1.12177
SACS	chr10:34848488-34848514	3::2	2::21	2::11	7::22	0.0756235	cassette	1.12134
OXNAD1	chr1:271314912-271315055	6::8	1::7	7::12	16::13	0.0756741	alt5	1.12105
MBTPS2	chrx:19108032-19108114	25::3	31::0	3::22	1::21	0.0757023	cassette	1.12089
USP45	chr8:37382595-37382602	10::1	1::6	2::4	4::3	0.075714	alt5	1.12082
MYO18A	chr11:20065054-20065058	28::60	55::69	20::57	37::77	0.0757899	alt5	1.12039
TACC1	chr26:32576857-32576892	17::23	25::18	10::19	8::23	0.0758334	cassette	1.12014
SLAIN2	chr6:67067068-67067145	64::90	55::127	62::101	90::107	0.0759499	cassette	1.11947
16S	chrm:6790-6823	114::0	39::31	152883::16821	166823::22836	0.0759539	cassette	1.11945
SYNE1	chr8:75748644-75748712	50::61	89::49	25::26	25::33	0.0762151	cassette	1.11796
LOC101116132	chr3:192371859-192371995	3::7	2::20	867::1478	1966::2090	0.0763325	alt5	1.11729
RNF220	chr1:19078736-19078814	116::26	153::17	33::66	28::81	0.076537	alt5	1.11613
FBLN5	chr18:55593663-55593743	30::8	43::4	9::60	5::50	0.0766078	altstart	1.11573
CCNT2	chr2:174786505-174786700	19::8	16::13	10::46	14::34	0.0769314	cassette	1.1139
TPX2	chr13:60597118-60597343	3::9	7::7	8::6	7::12	0.0780529	alt5	1.10761
CALD1	chr4:98442952-98443024	7::36	0::40	31::179	34::139	0.0781396	altstart	1.10713
TNRC6A	chr24:22459847-22459993	8::14	8::33	5::43	10::45	0.0781957	cassette	1.10682
TAF1D	chr21:575777-575833	0::39	3::9	26::68	20::42	0.0782442	cassette	1.10655
PRPF40B	chr3:136450919-136450969	46::11	36::3	7::30	4::26	0.0785269	cassette	1.10498
ZCCHC4	chr6:44714202-44714251	0::11	1::3	10::5	6::7	0.0786367	alt5	1.10437
NRF1	chr4:93537937-93538013	5::4	7::1	3::16	1::18	0.0787174	cassette	1.10393
TMEM87B	chr3:106110074-106110145	5::10	12::9	7::19	12::20	0.0787336	mutually_exclusive	1.10384
FAM47E	chr6:90845042-90845119	0::31	5::22	14::11	12::14	0.0789499	cassette	1.10265
COL12A1	chr8:1840185-1840451	3::4	1::9	2::17	5::14	0.0789549	cassette	1.10262
NOL12	chr3:213507406-213507486	11::7	18::1	8::20	5::19	0.0795913	altstart	1.09913
ABI3BP	chr1:163732721-163732762	39::67	18::52	17::51	14::31	0.0797567	cassette	1.09823
DAZAP1	chr5:41235191-41235273	7::137	38::227	55::53	97::71	0.0799745	cassette	1.09705
MLIP	chr20:6331628-6331681	130::108	69::99	242::287	173::255	0.0802542	mutually_exclusive	1.09553
FAM76B	chr15:13990687-13990744	5::12	7::4	8::12	5::11	0.0804278	cassette	1.09459
MARS	chr3:161854248-161854271	94::32	70::38	26::51	19::47	0.0804549	cassette	1.09445
RHOT1	chr11:17545664-17545734	12::0	13::7	13::39	18::36	0.0804795	alt3	1.09431
ATP1A2	chr1:109493041-109493778	1::4	3::2	10::16	14::11	0.0805653	alt5	1.09385
ENPP2	chr9:93495658-93495732	24::24	23::12	12::25	7::23	0.0806081	cassette	1.09362
BRMS1L	chr21:43699375-43699543	4::2	1::3	6::6	6::15	0.0807491	alt5	1.09286
CAMK2G	chr25:29599868-29599900	99::130	110::200	30::109	47::132	0.0808302	cassette	1.09243
DOM3Z	chr20:26527946-26528034	46::6	23::11	43::20	33::23	0.0811878	alt3	1.09051
IFT27	chr3:179989426-179989668	11::2	7::4	2::14	5::10	0.0814118	cassette	1.08931
LOC101111967	chr6:101566125-101566128	1::8	11::17	8::30	18::42	0.0815228	alt3	1.08872
SLC30A6	chr3:91635106-91635155	50::3	38::11	4::28	5::24	0.0819912	cassette	1.08623
ACTB	chr24:38676226-38676266	332::284	440::166	132::745	120::871	0.0820791	cassette	1.08577
NKTR	chr19:14676647-14676674	34::0	52::14	12::64	10::68	0.0821919	cassette	1.08517
SEC31A	chr6:97295456-97295533	36::48	32::72	22::47	31::49	0.0823413	cassette	1.08438
CTAGE5	chr18:48094200-48094280	20::7	22::17	15::71	21::66	0.0824934	altstart	1.08358
PPIG	chr2:138780308-138780357	35::27	16::26	9::101	12::92	0.0826802	cassette	1.0826
KIDINS220	chr3:18107646-18107698	59::15	69::29	9::44	17::57	0.0828095	cassette	1.08192
FUT8	chr7:74473112-74473196	10::1	0::2	1::16	2::12	0.0829155	cassette	1.08136
FAM189A2	chr2:66843673-66843729	7::115	17::139	51::70	55::98	0.0831055	cassette	1.08037
FAM63A	chr1:99861119-99861140	11::2	20::0	9::63	4::60	0.0831329	alt3	1.08023
PRUNE	chr1:99861119-99861140	11::2	20::0	9::63	4::60	0.0831329	alt5	1.08023
LOC101104574	chr5:44180483-44180582	153::48	146::64	25::133	33::111	0.0833817	cassette	1.07893
ZNF691	chr1:17100571-17100640	1::14	7::4	8::17	4::13	0.0834291	cassette_multi	1.07868
BPNT1	chr12:21695122-21695166	19::112	23::71	42::54	26::41	0.0836679	cassette_multi	1.07744
ABCD3	chr1:70785003-70785072	18::53	28::49	24::144	33::122	0.0838309	mutually_exclusive	1.0766
TMEM14C	chr20:44388805-44388850	161::311	126::364	371::473	424::403	0.0839123	alt3	1.07617
KIAA1191	chr7:4792350-4793114	0::23	5::18	7::33	11::27	0.0844774	alt3	1.07326
FAM13A	chr6:35917252-35917255	15::19	5::27	13::23	10::22	0.0845631	alt3	1.07282
VWA9	chr7:12270555-12270558	0::20	4::7	9::13	6::15	0.0845821	alt3	1.07272
SORBS2	chr26:14626815-14626858	4::9	9::7	6::30	6::17	0.0849621	altstart	1.07077
RABGGTB	chr1:51399591-51399661	307::126	227::62	64::260	31::183	0.0852315	cassette	1.0694
GPHN	chr7:75755588-75755695	1::39	7::49	22::25	27::22	0.0853723	cassette	1.06868
SLC35D2	chr2:29691001-29691069	5::4	0::5	4::7	2::7	0.0855755	cassette	1.06765
LOC101116534	chr1:275565376-275565460	3::8	1::13	7::30	10::22	0.0856667	cassette_multi	1.06719
NUMB	chr7:81671582-81671642	19::13	35::3	8::42	5::35	0.0858194	cassette	1.06641
SOX6	chr15:35975384-35975386	5::6	4::22	11::19	26::30	0.0860814	alt5	1.06509
GIT1	chr11:20462199-20462225	13::8	13::16	1::21	5::28	0.0861776	cassette	1.06461
PCNT	chr1:264246161-264246190	83::18	82::10	83::134	75::80	0.086252	alt3	1.06423
DCTN2	chr3:161833664-161833669	90::293	108::492	24::246	42::242	0.0864393	cassette_multi	1.06329
ART3	chr6:90660663-90660692	4::4	13::1	890::655	588::501	0.0870396	mutually_exclusive	1.06028
MLIP	chr20:6429380-6429451	223::661	147::759	330::287	375::255	0.0873943	cassette_multi	1.05852
CRY1	chr3:175345789-175345869	11::58	12::18	96::105	62::89	0.0878743	altend	1.05614
CHD1L	chr1:97300579-97300691	8::67	2::51	33::116	32::65	0.0881452	cassette	1.0548
ALKBH3	chr15:72164123-72164250	8::26	16::12	16::70	9::61	0.0882414	cassette	1.05433
CNTRL	chr2:2351447-2351527	4::2	7::0	4::10	2::12	0.0887536	altstart	1.05181
RFWD2	chr12:55378059-55378118	47::202	21::201	92::123	84::94	0.0887822	cassette	1.05167
KCNT1	chr3:3452941-3453003	7::39	1::31	20::8	13::8	0.0889187	cassette	1.05101
LOC101122720	chr14:53130858-53131152	29::51	21::61	45::58	56::47	0.0891959	cassette_multi	1.04966
DCAF6	chr1:118365429-118365470	1118::1412	898::868	598::1249	358::1032	0.0896155	cassette	1.04762
HEATR5A	chr18:40793311-40793337	16::122	23::106	28::145	25::169	0.0896929	cassette	1.04724
CLK2	chr1:104014432-104014452	0::12	3::14	5::67	9::55	0.0899146	cassette	1.04617
INPP4A	chr3:102632245-102632259	18::13	27::35	2::20	5::23	0.0899728	cassette	1.04589
CCDC101	chr24:26102387-26102431	16::10	6::12	6::26	5::16	0.0900265	cassette	1.04563
TMEM59	chr1:28313980-28314012	209::118	195::74	50::281	30::212	0.0900304	cassette	1.04561
FAM120B	chr8:90566861-90566953	6::54	9::43	29::25	18::27	0.0900779	cassette	1.04538
MAPRE2	chr23:22303099-22303186	55::190	51::256	146::341	219::335	0.0901426	altstart	1.04507
tRNA-Leu	chrm:6860-6894	6::2	0::1	59039::40439	49928::46836	0.0902612	mutually_exclusive	1.0445
ATP6	chrm:6860-6894	6::2	0::1	59039::40439	49928::46836	0.0902612	mutually_exclusive	1.0445
COX3	chrm:6860-6894	6::2	0::1	59039::40439	49928::46836	0.0902612	mutually_exclusive	1.0445
OBSCN	chr5:2439276-2439335	20::77	104::135	16::170	32::245	0.0904659	cassette_multi	1.04352
CYTB	chrm:6860-6894	6::2	0::1	59039::47152	49928::55760	0.0906558	mutually_exclusive	1.0426
LOC101121796	chr14:49486805-49487782	9::1	8::0	18::6	23::1	0.0910756	cassette	1.0406
APOO	chrx:21195170-21195198	357::33	279::44	23::220	24::170	0.0914524	cassette	1.0388
LOC101104828	chr6:68374934-68374996	4::22	9::23	11::43	14::30	0.0914658	cassette	1.03874
TRIM55	chr9:43330300-43330587	13::86	4::122	48::97	69::89	0.0916023	cassette_multi	1.03809
HPS5	chr21:25693331-25693374	27::2	33::8	5::34	4::38	0.0917138	cassette	1.03757
MTA3	chr3:81327736-81327890	5::1	1::1	4::11	1::16	0.0919978	unknown	1.03622
DNAJC25	chr2:11818282-11818517	11::2	9::10	4::22	7::18	0.0924419	cassette	1.03413
ACACB	chr17:63604341-63604351	0::11	4::22	12::27	25::31	0.0927346	alt3	1.03276
RNF157	chr11:54524559-54524632	38::3	45::12	3::36	7::49	0.0927413	cassette	1.03273
ND4	chrm:6652-6670	0::11	1::0	249932::69326	252067::79718	0.0928136	mutually_exclusive	1.03239
LMO7	chr10:51337167-51337223	110::173	137::161	36::145	43::127	0.0928194	cassette_multi	1.03236
EPC1	chr13:32296271-32296387	45::16	40::7	16::42	11::44	0.0929842	cassette	1.03159
ZNF692	chr5:40080016-40080096	6::8	21::7	7::35	10::35	0.0934841	altend	1.02926
MORF4L2	chrx:122260821-122260899	318::335	259::363	192::818	224::620	0.0935617	altstart	1.0289
ND4	chrm:6671-6714	11::0	0::1	241596::69326	237570::79718	0.0935665	mutually_exclusive	1.02888
16S	chrm:4604-4607	2::6	12::4	57320::16821	65965::22836	0.0935981	mutually_exclusive	1.02873
CLASP2	chr19:7725270-7725377	3::55	12::109	26::93	54::106	0.0937066	cassette_multi	1.02823
FBXO25	chr1:264635310-264635336	11::36	5::36	15::25	12::27	0.0937817	cassette	1.02788
CAPRIN2	chr3:183530662-183530664	1::26	5::19	14::18	10::17	0.0938598	alt5	1.02752
16S	chrm:4551-4574	7::2	0::12	53809::16821	62311::22836	0.0940586	mutually_exclusive	1.0266
PBRM1	chr19:48196811-48196855	16::28	15::49	13::30	18::32	0.0940763	cassette	1.02652
UTRN	chr8:69125713-69125734	7::25	0::20	23::23	25::33	0.0941308	alt5	1.02627
KIF13A	chr20:38646024-38646083	14::74	10::120	30::35	46::43	0.0941657	cassette	1.02611
VNN1	chr8:57889361-57889390	4::6	5::19	7::7	17::8	0.0944116	alt3	1.02497
SRSF3	chr20:10608066-10608523	335::87	419::50	115::318	74::356	0.0945759	cassette	1.02422
LOC101119893	chr3:65860338-65860375	31::154	25::61	56::67	21::29	0.0945919	cassette	1.02415
VPS9D1	chr14:14111452-14111454	2::4	0::8	4::13	5::8	0.0946744	alt3	1.02377
LOC101116800	chrx:48063977-48064057	32::18	19::22	12::75	15::63	0.0950001	altstart	1.02228
OMYHC2X	chr11:29064655-29064778	22700::21005	4071::21955	19743::9013	19804::6518	0.0950298	unknown	1.02214
RPTOR	chr11:50841358-50841405	2::39	9::43	19::23	19::27	0.0951658	cassette	1.02152
B3GNT9	chr14:34157692-34157754	45::5	42::17	32::10	37::9	0.095241	cassette	1.02118
EHBP1L1	chr21:43072906-43072941	11::47	13::98	20::120	35::132	0.0954428	cassette	1.02026
ND4L	chrm:4837-4839	14::0	0::1	48140::17593	51282::21671	0.095885	mutually_exclusive	1.01825
DCUN1D5	chr15:5080118-5080178	114::54	87::23	23::76	16::64	0.0959205	cassette	1.01809
BTF3L4	chr1:26251130-26251166	114::37	117::19	11::88	7::67	0.0963225	cassette	1.01627
LOC101115230	chr17:50486851-50486894	1784::7	6448::7299	4297::1665	5589::2406	0.0963759	cassette	1.01603
SLC25A36	chr1:246035268-246035304	52::16	93::7	24::76	21::76	0.0967628	cassette	1.01429
MADD	chr15:75384867-75384926	6::10	11::7	4::11	3::15	0.0968482	cassette	1.01391
LOC101118831	chr1:80105466-80105688	4::55	2::11	31::45	4::12	0.0969677	altend	1.01337
PDZD2	chr16:41386768-41386770	2::3	1::0	5::7	1::7	0.0972107	alt3	1.01229
CCL23	chr11:14048631-14048633	17::13	5::10	15::23	8::8	0.09726	alt3	1.01207
FBLIM1	chr12:49856840-49856957	7::26	1::45	17::43	22::40	0.0972999	cassette_multi	1.01189
ZNF438	chr13:33430683-33430763	8::2	0::4	5::7	6::5	0.0974736	altend	1.01111
TBC1D19	chr6:45942367-45942405	14::9	7::1	4::8	1::6	0.0974949	cassette	1.01102
ABI3BP	chr1:163728038-163728085	19::64	11::20	17::52	7::31	0.0976668	cassette	1.01025
APOM	chr20:26794633-26794779	233::560	188::347	278::206	169::191	0.0978741	cassette	1.00933
BAG6	chr20:26794633-26794779	233::560	188::347	278::235	169::217	0.0979612	cassette	1.00895
LOC101121590	chr3:224028050-224028230	0::14	3::15	1::11	4::10	0.0979925	alt5	1.00881
CUX1	chr24:34639490-34639678	148::11	124::23	10::172	18::152	0.0983935	unknown	1.00703
RBM39	chr13:64498933-64499005	325::137	415::86	80::420	56::403	0.0985471	cassette	1.00636
LGI4	chr14:44958657-44958785	3::20	2::30	15::56	30::57	0.0985759	alt3	1.00623
IPPK	chr2:28569744-28569853	17::7	13::2	7::12	3::16	0.09874	cassette	1.00551
ACSM5	chr24:18027846-18027926	21::11	13::20	28::119	30::93	0.098811	altstart	1.00519
LOC101116071	chr11:54047369-54047472	39::78	58::69	148::166	122::179	0.0991177	cassette	1.00385
ASB10	chr4:113146153-113146233	9::10	12::6	8::26	4::27	0.0992719	altstart	1.00317
LOC101105609	chr20:27596888-27596892	0::15	5::0	13::5	3::2	0.0993408	alt5	1.00287
NACA	chr3:162647453-162647612	323::99	361::156	47::520	76::461	0.0994195	cassette	1.00253
MYBPC1	chr3:170484700-170484735	1651::5012	1359::2527	1195::9666	623::6238	0.0994554	cassette	1.00237
ZCRB1	chr3:144439323-144439458	121::62	128::37	41::150	21::118	0.0996516	cassette	1.00152
KHK	chr3:34056482-34056616	13::3	20::1	4::28	1::26	0.099678	cassette	1.0014
GPATCH2L	chr7:84441672-84441726	6::37	1::27	5::20	3::20	0.0997312	mutually_exclusive	1.00117
SLMAP	chr19:43392861-43392911	81::150	135::140	62::173	58::186	0.09982	cassette	1.00078
LOC101114192	chr5:41109396-41109399	4::56	7::15	46::55	22::20	0.100076	alt3	0.999672
GMNN	chr20:31963158-31963226	43::8	23::1	6::42	1::20	0.10016	cassette	0.999308
PBRM1	chr19:48242469-48242633	5::3	0::5	4::30	2::32	0.100444	mutually_exclusive	0.998075
LOC101120443	chr18:13325490-13325538	157::73	126::19	78::143	47::97	0.100574	cassette	0.997513
MAU2	chr5:3708577-3708578	2::6	11::5	7::9	6::6	0.100783	alt3	0.996613
RILPL2	chr17:51793683-51793720	36::6	34::2	4::30	1::25	0.100898	cassette	0.996119
CYTB	chrm:4837-4839	14::0	0::1	48140::47152	51282::55760	0.100952	mutually_exclusive	0.995884
PQLC2	chr2:246180877-246180936	2::3	0::4	2::16	6::9	0.100979	cassette_multi	0.995769
ANK1	chr26:35074280-35074367	2::18	4::9	10::23	6::24	0.100986	alt3	0.99574
YTHDC1	chr6:84068459-84068483	56::140	82::141	71::140	96::154	0.100988	alt3	0.995731
MGST3	chr1:115782314-115782323	136::21	1::25	39::69	19::26	0.101044	alt5	0.995488
ND4L	chrm:5974-5984	19::37	71::32	132866::17593	144160::21671	0.10115	cassette	0.995033
MAPT	chr11:45410810-45410863	8::52	13::42	18::77	15::90	0.101167	cassette	0.994962
ADD3	chr22:29649204-29649299	40::31	40::20	6::93	9::63	0.101333	cassette	0.994248
MPRIP	chr11:34498487-34498552	308::227	280::163	125::221	85::250	0.101416	cassette	0.993894
LOC101114192	chr5:41109240-41109293	56::4	15::7	30::91	20::41	0.101423	alt5	0.993865
FXYD1	chr14:44966007-44966113	22::3	24::1	17::28	24::21	0.102099	alt3	0.990978
ART3	chr6:90657570-90657602	7::11	0::11	867::655	568::501	0.102287	mutually_exclusive	0.990178
ART3	chr6:90656906-90656938	11::7	11::0	786::655	536::501	0.102434	mutually_exclusive	0.989557
16S	chrm:6833-6842	2::347	19::0	121137::16821	132369::22836	0.102575	mutually_exclusive	0.98896
ZNF397	chr23:22093389-22093587	4::1	6::6	2::26	5::22	0.102606	altstart	0.988827
DBNL	chr19:290300-290303	4::22	18::22	28::36	40::46	0.103141	alt3	0.986568
ZFYVE27	chr22:18114964-18115150	0::18	2::11	11::10	9::15	0.103149	cassette_multi	0.986536
MON2	chr3:156912046-156912398	32::0	33::6	1::33	4::35	0.103195	alt3	0.986341
ARFGAP2	chr15:75301397-75301438	33::190	62::235	70::87	85::127	0.103314	cassette	0.985842
ERMP1	chr2:73419433-73419587	6::6	7::1	4::12	1::9	0.103406	cassette	0.985452
REEP1	chr3:57965423-57965465	98::16	101::10	12::29	9::35	0.103444	cassette	0.985295
tRNA-Leu	chrm:6517-6550	0::11	29::0	256346::40439	258447::46836	0.103847	mutually_exclusive	0.983604
ATP6	chrm:6517-6550	0::11	29::0	256346::40439	258447::46836	0.103847	mutually_exclusive	0.983604
COX3	chrm:6517-6550	0::11	29::0	256346::40439	258447::46836	0.103847	mutually_exclusive	0.983604
ENPP2	chr9:93524205-93524360	19::8	32::2	3::26	1::24	0.103964	cassette	0.983116
ND2	chrm:6671-6714	11::0	0::1	241596::39299	237570::44764	0.104053	mutually_exclusive	0.982747
LATS1	chr8:73723147-73723209	4::29	15::33	16::35	17::31	0.104204	cassette	0.982117
PRUNE2	chr2:59586218-59586298	10::5	1::4	6::4	6::2	0.104354	altstart	0.981491
LOC101105609	chr20:27597478-27597558	62::285	46::143	19::119	9::90	0.104455	altstart	0.98107
RABGEF1	chr24:28134928-28134930	0::14	5::13	14::10	17::9	0.104554	alt5	0.98066
PHLDB1	chr15:28783438-28783484	4::8	11::9	5::23	4::35	0.104597	cassette_multi	0.980481
OSBPL8	chr3:112264997-112265105	9::2	15::9	6::27	12::29	0.104602	unknown	0.98046
CMYA5	chr7:10500015-10500018	18::10	17::41	10::21	40::57	0.104779	alt3	0.979724
LRCH3	chr1:188528782-188528835	21::80	26::69	29::26	20::39	0.104804	cassette_multi	0.979624
CDK5RAP1	chr13:62318430-62318607	63::7	49::13	23::230	24::134	0.104861	cassette	0.979386
ZNF438	chr13:33325875-33326061	5::0	7::5	1::4	7::7	0.104879	alt5	0.979311
TMEM87B	chr3:106107934-106108005	10::5	9::12	7::19	5::20	0.104996	mutually_exclusive	0.978826
FBXW2	chr2:2710925-2711015	41::10	29::13	10::49	15::49	0.105058	cassette_multi	0.978569
tRNA-Leu	chrm:6671-6714	11::0	0::1	241596::40439	237570::46836	0.105197	mutually_exclusive	0.977997
ATP6	chrm:6671-6714	11::0	0::1	241596::40439	237570::46836	0.105197	mutually_exclusive	0.977997
COX3	chrm:6671-6714	11::0	0::1	241596::40439	237570::46836	0.105197	mutually_exclusive	0.977997
TEX9	chr7:50945259-50945266	23::17	3::15	3::26	1::14	0.105212	mutually_exclusive	0.977933
MAP4K4	chr3:99791154-99791247	7::7	12::6	11::8	11::22	0.105235	alt3	0.97784
41705	chr2:148807045-148807085	392::88	271::30	53::273	38::215	0.10549	cassette_multi	0.97679
LUC7L	chr24:193103-193112	0::13	8::12	21::106	18::109	0.105601	altstart	0.976331
ND2	chrm:6652-6670	3::6	4::0	249932::39299	252067::44764	0.10596	mutually_exclusive	0.974857
SREK1IP1	chr16:14746265-14746374	0::18	5::38	8::23	17::27	0.106161	retain_intron	0.974036
BCL2L13	chr3:213111706-213111849	5::7	3::0	43::101	64::108	0.106194	mutually_exclusive	0.973898
FAM208A	chr19:44397568-44397767	11::27	9::12	35::17	16::14	0.106248	unknown	0.973679
ABLIM2	chr6:113774871-113774927	159::22	164::34	10::79	14::75	0.106415	cassette	0.972996
CISD2	chr6:22095691-22095905	8::4	0::2	12::11	7::12	0.106625	alt3	0.972141
UBE2D3	chr6:22095691-22095905	8::4	0::2	12::11	7::12	0.106625	alt5	0.972141
CD44	chr15:63906273-63906410	10::2	10::9	1::31	4::42	0.106955	cassette	0.9708
DMWD	chr14:52399854-52399928	12::82	27::71	37::22	35::26	0.107168	cassette	0.969934
EDC3	chr18:32897005-32897055	6::11	2::17	7::13	7::16	0.107234	cassette	0.969667
KRT10	chr11:40583313-40583333	18::58	10::77	24::21	21::26	0.107305	alt5	0.969379
RBM5	chr19:50184761-50184834	17::149	34::165	110::224	115::195	0.107405	cassette	0.968975
NUP88	chr11:25763116-25763192	49::15	79::10	19::82	13::77	0.107449	cassette	0.9688
DNM1L	chr3:181853472-181853504	55::25	37::26	7::61	10::57	0.107704	cassette	0.96777
TRDN	chr8:15176823-15176867	316::119	366::0	496::2330	599::2427	0.107819	mutually_exclusive	0.967306
CREM	chr13:17245930-17245965	6::4	30::1	50::209	61::289	0.107833	mutually_exclusive	0.967247
MEF2A	chr18:6029791-6029928	52::35	73::34	43::153	62::142	0.107848	mutually_exclusive	0.967186
GGH	chr9:40853250-40853395	18::0	15::3	1::15	3::14	0.107899	cassette	0.966985
FAM193B	chr5:36505100-36505103	2::6	0::13	4::11	10::14	0.107968	alt3	0.966706
PCM1	chr26:18037185-18037301	16::35	16::59	21::88	35::95	0.108117	cassette_multi	0.966105
C4A	chr20:26504337-26504417	32::0	24::4	15::60	12::36	0.108299	altstart	0.965375
SREK1	chr16:13459713-13459901	54::3	56::7	5::63	10::61	0.108531	alt3	0.964445
AHCYL1	chr1:86464269-86464349	41::25	34::34	33::128	40::110	0.108789	altstart	0.963416
KIAA1671	chr17:64931664-64931744	1::5	4::3	8::4	3::3	0.108789	altstart	0.963415
PPM1D	chr11:11920012-11920015	4::12	3::33	11::22	24::30	0.108797	alt3	0.963385
CHST10	chr3:100871147-100871255	11::2	14::6	2::20	7::18	0.108799	cassette	0.963375
CRYZL1	chr1:120182302-120182381	210::41	237::30	69::186	43::159	0.109038	cassette_multi	0.962423
PRPSAP2	chr11:33819890-33820040	39::1	33::9	20::19	14::19	0.10909	unknown	0.962215
PCNT	chr1:264245325-264245335	83::18	82::10	5::34	3::30	0.109159	cassette	0.961941
ARHGAP12	chr13:32567592-32567732	23::18	27::31	9::50	15::31	0.109645	cassette	0.960013
EXOSC8	chr10:24930007-24930070	7::94	15::52	35::66	22::34	0.109695	cassette	0.959815
CREB5	chr4:67418630-67418710	11::5	7::18	4::12	10::20	0.109738	altstart	0.959643
DPP9	chr5:17014855-17014935	1::10	1::3	5::26	2::34	0.10981	altstart	0.959359
STK19	chr20:26527440-26527850	6::46	11::23	21::33	10::26	0.109815	alt3	0.959338
DOM3Z	chr20:26527440-26527850	6::46	11::23	21::33	10::26	0.109815	alt5	0.959338
B4GALT4	chr1:182337488-182337550	13::0	6::2	9::10	6::11	0.109906	alt5	0.958979
PFKFB1	chrx:47979207-47979243	25::112	18::146	57::150	45::184	0.110011	alt3	0.958564
MAP3K4	chr8:83422486-83422614	24::55	43::51	15::85	12::103	0.11005	cassette	0.95841
FLAD1	chr1:103777903-103777972	0::10	8::38	3::26	9::25	0.11012	altstart	0.958134
FAXC	chr8:37563221-37563225	8::0	3::1	12::74	6::67	0.110164	alt5	0.957959
PLEKHJ1	chr5:18949294-18949372	3::4	0::4	3::18	1::18	0.110217	cassette	0.95775
LARP1B	chr17:29387769-29387823	6::18	0::17	26::68	19::59	0.110297	cassette	0.957435
LOC101107524	chr7:17386515-17386553	18::58	32::66	56::274	65::244	0.110313	altstart	0.957372
ND4L	chrm:4685-4716	40::3	19::15	64214::17593	70351::21671	0.110581	cassette	0.95632
ND4L	chrm:4749-4776	38::8	14::13	65427::17593	70099::21671	0.110635	cassette	0.956108
TRDN	chr8:14929406-14929436	51::0	0::182	2998::2590	2056::2076	0.110862	alt3	0.955218
SSFA2	chr2:126765925-126765928	0::20	12::19	19::17	25::29	0.111023	alt3	0.954588
16S	chrm:5974-5984	59::37	84::32	132866::16821	144160::22836	0.111236	cassette	0.953756
MFHAS1	chr26:23549038-23549148	3::2	5::0	3::2	1::3	0.111282	cassette	0.953575
PACS1	chr21:43587005-43587011	24::6	28::1	9::23	12::41	0.111428	alt5	0.953004
CLNS1A	chr21:17755396-17755459	113::13	117::6	98::156	97::110	0.111854	alt3	0.95135
DOPEY1	chr8:10228563-10228622	13::9	8::16	7::16	9::16	0.112065	cassette	0.950531
RHBDD1	chr2:228132089-228132256	2::4	12::3	2::12	4::10	0.112164	cassette	0.950146
PQBP1	chrx:52910660-52910711	7::1	4::4	9::4	7::6	0.112377	alt5	0.949321
LOC101116288	chr2:241163592-241163633	92::89	104::72	40::138	33::132	0.112636	cassette	0.948322
SENP6	chr8:2433158-2433901	58::28	43::15	55::89	24::64	0.112648	cassette	0.948277
TOP3A	chr11:33909031-33909161	12::2	22::0	4::16	2::19	0.112686	alt5	0.948129
OXNAD1	chr1:271325382-271325445	3::51	7::47	20::32	21::26	0.112831	cassette_multi	0.94757
NSFL1C	chr13:59008684-59008689	24::344	71::348	56::139	51::143	0.11299	cassette	0.94696
GOLGA3	chr17:44009782-44009902	4::14	12::20	12::27	16::21	0.113013	alt5	0.946872
KIF13A	chr20:38606238-38606357	11::45	21::39	31::35	28::43	0.113019	cassette	0.946847
ATP6V1H	chr9:34727589-34727642	22::77	23::117	29::57	44::53	0.113478	cassette	0.945088
PLEKHJ1	chr5:18949543-18949652	2::3	0::4	2::4	1::9	0.113531	alt5	0.944887
LOC101120072	chr3:167767486-167767581	32::42	64::54	24::67	23::90	0.113551	cassette_multi	0.94481
FN3KRP	chr11:49316141-49316226	6::5	3::7	10::39	12::28	0.113615	cassette	0.944566
FDX1L	chr5:12530748-12530867	43::18	36::24	40::45	23::38	0.113651	cassette	0.944426
FAM175A	chr6:97854675-97854825	19::14	19::7	14::38	5::25	0.113669	cassette	0.944359
RAP1A	chr1:88200598-88200690	4::35	1::39	18::228	24::168	0.113728	altstart	0.944132
PTPRM	chr23:41199674-41199700	31::57	35::94	9::104	15::112	0.113831	cassette	0.943738
PRKG1	chr22:6773416-6773496	41::2	39::8	10::37	15::42	0.113841	altstart	0.9437
MBNL1	chr1:233611507-233611738	62::419	44::516	279::758	352::610	0.113949	altstart	0.943291
NFKBIL1	chr20:26880882-26881043	3::17	5::11	6::41	2::33	0.113975	unknown	0.943191
RRAS	chr14:55071207-55071338	1::7	2::3	20::19	19::28	0.114016	alt3	0.943034
NAT9	chr11:55634453-55634531	2::25	4::11	7::29	6::15	0.114028	alt3	0.942987
SLC30A6	chr3:91636556-91636561	2::29	7::17	20::19	19::20	0.114038	alt3	0.94295
INPP5K	chr11:22261876-22261883	2::32	7::47	24::56	35::51	0.114091	alt3	0.94275
AKAP9	chr4:9312694-9312732	11::109	20::104	40::63	39::71	0.11412	cassette	0.942639
OARD1	chr20:15084860-15084885	36::20	23::18	19::40	14::60	0.114324	alt5	0.941864
CCDC149	chr6:44274159-44274213	19::12	11::2	8::15	5::13	0.114539	cassette	0.941047
OPA1	chr1:192095748-192095858	89::73	84::88	33::132	51::122	0.114553	cassette	0.940993
KERA	chr3:127348559-127348728	7::8	19::5	7::8	6::13	0.114737	retain_intron	0.940296
MICU1	chr25:28485702-28485709	0::5	1::0	5::5	2::5	0.114859	alt3	0.939834
MKS1	chr11:8707476-8707480	4::5	8::2	7::11	5::6	0.114997	alt5	0.939314
AKAP13	chr18:15654403-15654531	8::4	12::15	4::11	10::14	0.115025	cassette	0.939207
ITPA	chr13:51318569-51318687	54::32	54::53	23::97	28::81	0.115228	cassette	0.938441
CD34	chr12:73605104-73605184	89::14	125::10	25::146	21::174	0.115352	altend	0.937974
SLMAP	chr19:43392320-43392370	94::104	149::96	45::173	43::186	0.11536	cassette	0.937943
ND6	chrm:10381-10418	2::12	4::0	45151::84829	54463::96409	0.115384	cassette	0.937856
LOC101104336	chr14:56774362-56774363	11::1	1::1	7::3	2::3	0.11544	alt3	0.937642
RCOR3	chr12:70250327-70250407	40::3	37::6	6::76	10::62	0.115459	altend	0.937572
FGFR1OP	chr8:88459589-88459648	8::44	16::36	14::44	11::40	0.115465	cassette	0.93755
ND6	chrm:4377-4390	19::3	3::3	36810::84829	45729::96409	0.115631	mutually_exclusive	0.936926
LOC101115230	chr17:50487079-50487084	542::0	3163::3312	2600::1665	3932::2406	0.115883	cassette	0.935979
CUX1	chr24:34670152-34670217	148::43	125::53	17::172	20::152	0.115907	unknown	0.93589
CCDC109B	chr6:15822150-15822254	10::0	3::2	9::5	4::4	0.115973	mutually_exclusive	0.935643
PSMB1	chr8:90636921-90637008	16::1	6::2	52::411	31::377	0.116053	mutually_exclusive	0.935345
TNRC6B	chr3:215518592-215518794	9::10	30::14	12::18	13::30	0.1162	altstart	0.934792
FUT8	chr7:74520614-74520704	6::8	0::7	6::16	7::12	0.116206	cassette_multi	0.934772
ATP6	chrm:4837-4839	14::0	0::1	48140::40439	51282::46836	0.116703	mutually_exclusive	0.932918
COX3	chrm:4837-4839	14::0	0::1	48140::40439	51282::46836	0.116703	mutually_exclusive	0.932918
PECAM1	chr11:47948853-47948875	8::6	0::14	155::160	182::199	0.116745	mutually_exclusive	0.932762
ND4	chrm:4749-4776	38::8	14::13	65427::69326	70099::79718	0.11677	cassette	0.932668
MLL3	chr4:114081533-114081536	2::29	14::49	22::30	37::41	0.116791	alt3	0.932591
ARRB1	chr15:52673223-52673246	2::42	6::41	14::15	12::16	0.116877	cassette	0.932272
GTF2I	chr24:32741384-32741443	115::156	181::156	51::170	56::154	0.117023	cassette	0.931729
UBE3A	chr18:1355128-1355324	31::132	47::103	173::266	128::286	0.117179	alt3	0.93115
16S	chrm:12835-12836	0::5	2::0	25026::16821	36168::22836	0.117277	mutually_exclusive	0.930788
SYNE1	chr8:75905043-75905183	0::33	5::51	15::26	27::33	0.117319	cassette	0.930632
TMEM234	chr2:234414421-234414800	19::2	12::4	22::24	16::10	0.117666	alt3	0.929349
RAMP1	chr1:3101802-3101914	121::13	111::6	10::72	4::58	0.117813	cassette	0.928807
tRNA-Leu	chrm:4423-4448	3::19	3::3	39705::40439	48752::46836	0.118041	mutually_exclusive	0.927967
ATP6	chrm:4423-4448	3::19	3::3	39705::40439	48752::46836	0.118041	mutually_exclusive	0.927967
COX3	chrm:4423-4448	3::19	3::3	39705::40439	48752::46836	0.118041	mutually_exclusive	0.927967
SPAG9	chr11:35310865-35310876	27::223	41::216	28::80	28::99	0.118178	cassette	0.927464
C7H15orf60	chr7:19984845-19985046	0::11	1::6	13::13	9::4	0.118195	alt5	0.9274
HDAC5	chr11:43360629-43360632	3::5	7::3	17::10	13::11	0.118266	alt3	0.92714
HOXC9	chr3:132368874-132368954	31::4	23::7	5::22	7::18	0.118268	altend	0.927132
FAM13B	chr5:46790449-46790544	1::28	6::39	11::18	16::18	0.118575	cassette	0.926007
MED25	chr14:55222181-55222278	0::6	1::3	9::13	6::18	0.118613	altend	0.925868
ACD	chr14:34546340-34546375	1::33	4::22	37::39	24::31	0.118676	alt3	0.925637
GGA1	chr3:213456665-213456745	11::15	16::10	8::59	6::74	0.118796	altend	0.925197
ACSF2	chr11:35788212-35788227	39::8	40::2	21::23	25::20	0.118875	alt5	0.924908
ZBTB24	chr8:27800339-27800419	4::10	1::13	4::11	2::13	0.119157	alt3	0.92388
KCNC4	chr1:86693743-86693805	2::42	8::82	8::54	49::124	0.119238	alt3	0.923585
UBE2Q2	chr18:30182960-30183064	46::158	60::131	72::141	66::99	0.11931	cassette	0.923324
NFIB	chr2:82147539-82147627	55::11	51::18	6::92	10::87	0.119408	cassette	0.922965
LOC101115230	chr17:50486895-50486949	1106::683	6451::14	6237::1069	8302::1636	0.119467	cassette	0.922752
LOC101112521	chr20:38981770-38981814	7::3	6::10	65::517	39::380	0.119546	mutually_exclusive	0.922467
DUSP19	chr2:125531440-125531477	23::14	30::2	5::45	3::31	0.119624	cassette	0.922181
TRAPPC2L	chr14:13562642-13562645	176::50	143::26	28::141	19::127	0.119642	alt5	0.922115
B4GALT3	chr1:110724833-110724857	5::0	5::3	1::8	5::10	0.119658	alt3	0.922059
tRNA-Leu	chrm:8019-8033	601::1	4::303	78562::56309	105254::88761	0.119741	alt5	0.921757
ND2	chrm:8019-8033	601::1	4::303	78562::56309	105254::88761	0.119741	alt5	0.921757
COX3	chrm:8019-8033	601::1	4::303	78562::56309	105254::88761	0.119741	alt5	0.921757
ND4	chrm:8019-8033	601::1	4::303	78562::56309	105254::88761	0.119741	alt5	0.921757
POLR3GL	chr1:98311335-98312812	1::9	0::8	8::59	12::42	0.119846	cassette_multi	0.921376
ND6	chrm:5974-5984	55::37	84::32	132866::84829	144160::96409	0.11985	cassette	0.921362
KIAA1586	chr20:3257032-3257112	37::13	32::6	76::29	34::22	0.119977	altend	0.920903
CEP19	chr1:189462377-189462380	5::9	0::4	8::33	3::28	0.120069	alt3	0.920569
CCDC150	chr2:198000803-198000857	2::4	2::0	3::4	1::3	0.120212	cassette	0.920051
COL12A1	chr8:1858354-1858626	3::7	1::14	4::17	7::14	0.120229	cassette	0.919992
LPHN2	chr1:58057837-58057866	6::8	9::3	7::11	11::12	0.120883	alt3	0.917635
LOC101117853	chr8:90486280-90486463	7::2	17::1	5::14	10::14	0.121396	unknown	0.915797
NMRAL1	chr24:3637158-3637195	2::11	0::26	3::4	3::7	0.121423	alt5	0.915697
LOC101117853	chr8:90566861-90566953	6::54	9::43	29::14	18::14	0.121461	cassette	0.915561
VPS29	chr17:53962589-53962609	0::25	7::26	9::16	15::20	0.121946	alt5	0.913831
BAZ2B	chr2:149196015-149196047	2::55	8::64	12::22	12::19	0.12207	cassette	0.913392
LOC101107866	chr5:55160368-55160463	101::14	59::15	10::104	11::79	0.122538	cassette	0.91173
ASB8	chr3:138259230-138259310	38::17	129::24	317::3106	514::3671	0.122995	altend	0.910113
ZNF527	chr14:46528520-46528593	9::8	17::8	5::17	11::10	0.123119	unknown	0.909675
NSUN6	chr13:32070729-32072330	4::27	4::8	5::40	5::19	0.123156	alt5	0.909546
TNK2	chr1:188881878-188881958	8::3	3::4	3::16	7::19	0.12317	altstart	0.909496
USP33	chr1:53554761-53554785	5::29	17::26	27::28	28::35	0.123183	alt3	0.90945
ARHGAP17	chr24:22583390-22583437	13::91	13::60	44::46	25::46	0.123367	cassette	0.908799
RNASE4	chr7:23595586-23595666	19::71	2::42	76::205	48::97	0.123556	altstart	0.908136
EMC1	chr2:246248473-246248475	18::22	15::36	6::33	5::35	0.123574	alt3	0.908071
LOC101118606	chr4:77511810-77511861	21::31	14::13	48::119	55::77	0.123615	mutually_exclusive	0.907928
ND4L	chrm:6790-6823	113::349	30::34	152883::17593	166823::21671	0.123705	cassette	0.907611
TRDN	chr8:15119326-15119376	263::6340	1016::6153	2084::2330	2045::2427	0.12376	cassette	0.907421
THOC5	chr17:68251094-68251126	52::120	27::125	53::70	53::65	0.124019	cassette	0.906513
SBF2	chr15:42405319-42405355	13::3	16::14	3::18	4::19	0.124023	cassette	0.906497
TP63	chr1:195943784-195943845	10::27	22::24	25::27	20::29	0.12433	altstart	0.905422
MYSM1	chr1:33139482-33139532	11::0	8::2	10::13	8::15	0.124628	mutually_exclusive	0.904383
KLHL33	chr7:23852074-23852136	9::2	19::1	10::39	8::71	0.124956	cassette_multi	0.903242
EBF3	chr22:48126223-48126331	12::10	9::13	11::33	14::22	0.125166	alt3	0.902512
P2RX5	chr11:23986611-23986676	14::62	5::56	29::26	27::29	0.125239	cassette	0.902261
LOC101106648	chr24:38315924-38315927	1::10	7::2	8::7	6::9	0.125363	alt5	0.90183
MAP4K4	chr3:99787399-99787632	3::12	18::9	10::25	9::35	0.125561	cassette	0.901146
TM2D3	chr18:27856516-27856598	0::32	5::32	16::39	13::25	0.125642	cassette	0.900866
STAMBPL1	chr22:10329376-10329398	6::31	0::28	11::36	6::31	0.125881	alt3	0.900039
CDC123	chr13:15862885-15862917	18::0	7::2	107::137	73::103	0.125905	mutually_exclusive	0.899958
ND2	chrm:6517-6550	0::11	29::0	256346::39299	258447::44764	0.126145	mutually_exclusive	0.89913
NR2C2AP	chr5:3826937-3827208	4::23	1::17	14::30	5::23	0.126436	alt3	0.898129
RFXANK	chr5:3826937-3827208	4::23	1::17	14::30	5::23	0.126436	alt5	0.898129
LOC101109972	chr7:23112936-23112980	89::8	90::15	42::260	47::237	0.126469	mutually_exclusive	0.898016
MFAP2	chr2:248435743-248435744	1::20	2::9	19::10	12::9	0.126621	alt5	0.897494
ZRSR2	chrx:13244806-13244839	20::5	20::1	8::23	4::19	0.127029	alt5	0.896097
ND6	chrm:4212-4251	7::1	0::0	37757::84829	48710::96409	0.127206	mutually_exclusive	0.895493
PLEKHA5	chr3:195418338-195418373	8::9	4::1	4::14	1::9	0.127223	cassette	0.895435
MLL2	chr3:136987470-136987555	23::7	28::16	14::26	14::36	0.127276	unknown	0.895253
PIAS2	chr23:46750213-46750471	68::74	76::36	36::58	22::50	0.127299	cassette	0.895176
ZMYM6	chr1:9839725-9839805	4::1	0::2	4::33	4::22	0.127385	altstart	0.894883
LOC101105609	chr20:27597029-27597033	0::15	5::0	7::12	3::6	0.127463	alt3	0.894616
LOC101106373	chr20:27597029-27597033	0::15	5::0	7::12	3::6	0.127463	alt5	0.894616
GPATCH4	chr1:105138733-105139425	96::21	50::17	54::21	31::19	0.127483	alt5	0.894548
OSBPL9	chr1:25946477-25946515	178::114	127::61	35::144	22::107	0.127499	cassette	0.894493
CAST	chr5:93437291-93437347	35::514	55::465	155::240	142::182	0.127532	cassette	0.894379
SF1	chr21:42315392-42315396	15::79	15::173	46::152	89::190	0.127744	alt5	0.893661
MAPK14	chr20:10143114-10143189	313::41	274::61	22::171	29::165	0.128116	cassette	0.892397
RIN2	chr13:38639409-38639489	9::6	17::4	10::15	6::13	0.128227	altstart	0.892021
NMRK1	chr2:61208194-61208230	1::41	4::20	20::65	10::31	0.128347	cassette	0.891614
TRAF3IP2	chr8:25973774-25973854	13::5	8::0	3::14	3::8	0.128486	altstart	0.891143
KIF21A	chr3:147994058-147994165	3::32	5::14	14::23	7::16	0.128567	cassette_multi	0.890872
MTRR	chr16:65231980-65232144	41::27	22::9	19::21	12::23	0.128568	unknown	0.890866
STX2	chr17:45945276-45945399	28::24	6::13	6::42	7::31	0.128679	cassette	0.890494
ZC3H7B	chr3:216480874-216480904	4::9	1::9	5::9	3::14	0.128681	alt3	0.890485
TRDN	chr8:15175383-15175421	197::0	0::85	527::2330	606::2427	0.128778	mutually_exclusive	0.890158
PIKFYVE	chr2:209308990-209309157	4::2	1::7	1::9	3::9	0.128921	cassette	0.889675
TNS1	chr2:218992242-218992251	15::6	32::3	12::23	21::37	0.129028	alt5	0.889316
WDR59	chr14:1666996-1667052	9::15	6::5	10::14	4::12	0.129103	cassette	0.889062
U2AF1L4	chr14:45579989-45580083	63::6	38::7	9::46	4::34	0.129132	cassette	0.888966
ATP6	chrm:6790-6804	14::83	12::0	167048::40439	182734::46836	0.12917	mutually_exclusive	0.888839
POSTN	chr10:24502435-24502518	7::2	1::5	5::19	1::8	0.129317	mutually_exclusive	0.888344
FGF2	chr17:34520632-34520694	24::12	14::11	6::14	8::8	0.129391	cassette_multi	0.888095
RPS6KA2	chr8:88187924-88188022	8::6	6::15	4::17	7::18	0.129455	altstart	0.887881
PHIP	chr8:5746420-5746482	19::16	28::14	8::36	6::44	0.129528	cassette	0.887635
tRNA-Leu	chrm:6790-6823	114::0	39::31	152883::40439	166823::46836	0.129529	cassette	0.887633
ND2	chrm:6790-6823	115::0	33::31	152883::39299	166823::44764	0.129529	cassette	0.887633
COX3	chrm:6790-6823	116::0	38::31	152883::40439	166823::46836	0.129529	cassette	0.887633
TNIK	chr1:214414164-214414250	4::21	1::31	11::19	14::18	0.129571	cassette	0.887491
C3H2orf68	chr3:57301280-57301402	8::7	4::11	9::35	8::20	0.129735	altend	0.886943
SCUBE2	chr15:43089885-43090001	5::3	4::8	3::17	4::11	0.129884	cassette_multi	0.886445
LOC101111993	chr14:56787318-56787319	14::2	4::2	14::9	6::8	0.129949	alt3	0.886227
PECAM1	chr11:47965712-47965774	8::21	0::54	153::160	168::199	0.130007	mutually_exclusive	0.886033
ZRSR2	chrx:13245640-13245678	21::4	20::1	6::30	1::19	0.130018	cassette	0.885996
TLK1	chr2:137490713-137490781	21::14	16::5	7::27	4::24	0.130219	cassette	0.885327
PTPRQ	chr3:116558105-116558479	17::4	18::7	4::90	8::56	0.130359	cassette	0.884859
tRNA-Leu	chrm:5974-5984	18::37	84::32	132866::40439	144160::46836	0.130442	cassette	0.884581
SLC25A25	chr3:8071950-8072030	11::9	18::35	22::34	67::83	0.130515	altstart	0.88434
FAM190B	chr25:39050711-39050752	104::23	122::16	17::83	19::78	0.130574	cassette	0.884142
PM20D2	chr8:48117321-48117370	15::6	11::12	6::23	7::22	0.130585	cassette	0.884105
BOLL	chr2:198942572-198942643	4::7	12::5	2::15	3::14	0.130606	cassette	0.884038
DOT1L	chr5:18919401-18919429	8::37	2::56	29::28	37::41	0.130649	alt5	0.883893
SIRT2	chr14:47795303-47795349	0::64	9::96	77::345	87::368	0.130659	mutually_exclusive	0.88386
ND4L	chrm:4604-4607	2::6	12::4	57320::17593	65965::21671	0.130679	mutually_exclusive	0.883793
ND2	chrm:6833-6842	2::347	19::0	121137::39299	132369::44764	0.130701	mutually_exclusive	0.883722
ND4L	chrm:4565-4574	7::2	0::12	55135::17593	63701::21671	0.130701	mutually_exclusive	0.883721
PVR	chr14:51497520-51497584	12::2	16::7	2::13	1::17	0.130767	cassette	0.883503
TRDN	chr8:15175795-15175830	0::406	85::414	782::2330	885::2427	0.13094	mutually_exclusive	0.882928
tRNA-Leu	chrm:6833-6842	2::347	19::0	121137::40439	132369::46836	0.13094	mutually_exclusive	0.882928
ATP6	chrm:6833-6842	2::347	19::0	121137::40439	132369::46836	0.13094	mutually_exclusive	0.882928
COX3	chrm:6833-6842	2::347	19::0	121137::40439	132369::46836	0.13094	mutually_exclusive	0.882928
SLC4A7	chr19:1668657-1668764	10::5	15::2	3::9	2::12	0.130958	cassette	0.882867
NBR1	chr11:42628039-42628116	39::210	85::303	128::159	164::168	0.13097	cassette	0.882829
NEB	chr2:156745194-156745505	0::755	346::972	2194::2446	3483::2727	0.131262	mutually_exclusive	0.881861
AKR1E2	chr13:43039529-43039611	1::8	5::8	4::18	7::19	0.131443	cassette	0.881264
ITGB1BP1	chr3:18666104-18666601	208::13	162::21	32::148	40::115	0.131497	cassette	0.881084
PCNT	chr1:264176548-264176551	3::14	7::10	1::18	3::21	0.131624	alt3	0.880664
MIA3	chr12:24250664-24250735	59::155	68::130	88::74	79::81	0.131909	cassette	0.879725
PDE5A	chr6:6084708-6084795	8::36	3::31	18::12	19::8	0.131955	cassette_multi	0.879575
SUGT1	chr10:11505144-11505145	116::33	76::13	55::130	35::101	0.132021	alt3	0.879355
ND4	chrm:5995-6030	41::0	0::60	141525::69326	156592::79718	0.132181	mutually_exclusive	0.878832
CEP41	chr4:94193143-94193250	11::0	9::5	1::9	3::11	0.132199	cassette	0.878772
HMBOX1	chr2:102381861-102381965	27::5	19::19	6::17	11::22	0.132326	cassette	0.878355
TNC	chr2:8680816-8681088	7::1	5::2	1::16	2::7	0.132341	cassette	0.878306
MACF1	chr1:13890087-13890197	43::1	43::7	2::16	5::21	0.132418	cassette	0.878052
ND4	chrm:8194-8196	633::342	312::4	131945::68680	143707::79058	0.132426	cassette	0.878027
NUMA1	chr15:49850543-49850561	0::6	14::5	3::25	7::32	0.132533	alt3	0.877676
PEX16	chr15:74169914-74169917	3::13	0::18	9::11	12::13	0.132548	alt3	0.877626
SORBS2	chr26:14587910-14590605	19::13	16::5	21::30	19::17	0.132573	cassette_multi	0.877544
ND4	chrm:8313-8319	370::604	312::0	121677::69326	135679::79718	0.132632	cassette	0.877351
MYEF2	chr7:59205847-59205918	3::6	8::4	2::7	2::11	0.132737	cassette	0.877009
ND4	chrm:4837-4839	14::0	0::1	48140::69326	51282::79718	0.132902	mutually_exclusive	0.876469
ABI3BP	chr1:163729115-163729183	19::69	12::26	28::51	13::31	0.132902	cassette	0.876467
SLC22A17	chr7:21191823-21192040	2::8	1::14	3::6	9::5	0.132925	cassette_multi	0.876393
RNF123	chr19:50452111-50452118	12::12	11::29	12::35	28::61	0.132954	alt3	0.8763
ND6	chrm:4551-4574	0::17	3::5	53809::84829	62311::96409	0.132998	mutually_exclusive	0.876156
FAM13C	chr25:14829794-14829797	14::18	5::23	25::52	23::34	0.133092	alt3	0.875848
ND4	chrm:6804-6823	349::0	3::19	142445::167048	155100::182734	0.133161	alt5	0.875622
TRDN	chr8:15072508-15072537	0::41	17::26	2808::2330	2743::2427	0.133161	mutually_exclusive	0.875622
ATP6	chrm:2965-2984	38::0	0::5	132::122	163::159	0.13321	alt3	0.875462
COX3	chrm:2965-2984	38::0	0::5	132::122	163::159	0.13321	alt3	0.875462
ND4	chrm:2965-2984	38::0	0::5	132::122	163::159	0.13321	alt3	0.875462
ND6	chrm:2965-2984	38::0	0::5	132::122	163::159	0.13321	alt5	0.875462
ND6	chrm:4777-4799	17::0	5::3	65563::84829	70228::96409	0.133245	mutually_exclusive	0.875348
DLC1	chr26:22579749-22579829	7::1	25::11	2::20	10::36	0.13351	altstart	0.874485
LOC101122372	chr12:59146397-59146551	39::12	68::13	9::18	8::28	0.133526	cassette_multi	0.874433
RTN3	chr21:41373651-41373707	5::37	13::39	13::102	16::99	0.133746	cassette_multi	0.873718
RMI1	chr2:35536143-35536207	1::7	3::5	4::42	4::25	0.133975	cassette	0.872978
MYL1	chr2:210944835-210944862	33106::25192	24218::28506	18993::35945	13903::25666	0.134024	mutually_exclusive	0.872818
ANKRD10	chr10:84691035-84691198	84::48	200::42	95::135	108::207	0.134028	cassette	0.872805
LOC101112612	chr1:97050050-97050093	92::0	0::90	4::3	1::2	0.134134	alt3	0.87246
LOC101112864	chr1:97050050-97050093	92::0	0::90	4::3	1::2	0.134134	alt3	0.87246
CDC14A	chr1:76874276-76874320	6::8	2::12	5::14	6::14	0.134166	cassette	0.872358
FAM58A	chrx:77807556-77807591	40::13	23::17	5::40	5::35	0.134398	cassette	0.871606
PSMA3	chr7:67486938-67486990	17::8	5::13	13::81	10::72	0.13449	cassette_multi	0.871309
GAB1	chr17:14130856-14130936	16::15	14::24	12::47	17::46	0.134673	cassette	0.870718
MFN2	chr12:39840624-39840641	0::41	27::41	34::77	42::113	0.134849	alt3	0.870153
C1H21orf7	chr1:125214043-125214096	9::11	15::8	5::27	7::26	0.134936	cassette	0.869873
PTPRC	chr12:75703094-75703165	0::17	4::24	7::18	9::16	0.135252	cassette	0.868856
CALCRL	chr2:120867033-120867100	4::13	16::14	6::27	9::33	0.135264	cassette	0.868818
C4H7orf53	chr4:55886181-55886218	160::37	177::24	18::28	25::36	0.135379	cassette	0.868449
RAD17	chr16:10360355-10360519	2::3	3::0	12::7	7::8	0.135424	alt5	0.868303
ABI3BP	chr1:163701315-163701362	3::17	3::6	65::51	31::31	0.135963	mutually_exclusive	0.866579
ANKRD12	chr23:41841520-41841588	10::75	35::88	28::67	36::74	0.136231	cassette	0.865723
CLUAP1	chr24:2925633-2925710	1::17	6::16	10::13	9::9	0.136386	cassette	0.865229
ZMYND8	chr13:75345909-75345992	5::38	10::43	17::29	25::25	0.136404	cassette	0.865172
MYL1	chr2:210940926-210940930	35::89	44::74	268::303	159::195	0.136512	alt3	0.86483
TRDN	chr8:15079075-15079101	21::239	0::54	2051::2330	2010::2427	0.136724	mutually_exclusive	0.864156
SMTNL1	chr15:78011858-78011867	0::154	70::14	4::3	3::2	0.136833	alt5	0.863809
VPS8	chr1:200593650-200593655	0::31	8::39	4::29	5::32	0.137037	cassette	0.863163
MED23	chr8:56765289-56765306	1::33	5::44	8::20	11::21	0.137142	cassette	0.862831
TMEM50A	chr2:240561283-240561385	11::69	22::65	40::105	43::90	0.137204	altstart	0.862633
OMYHC2X	chr11:29040543-29040575	70503::32431	56282::32428	3863::9013	4497::6518	0.137264	unknown	0.862444
LOC101114712	chr10:78456909-78457167	49::10	59::9	8::22	5::31	0.137422	alt5	0.861945
LSM14A	chr14:43951919-43951975	3::6	5::0	184::122	165::118	0.137492	mutually_exclusive	0.861722
KDM6A	chrx:41997714-41997869	12::12	6::15	25::81	38::87	0.137531	mutually_exclusive	0.861598
MPPE1	chr23:43101024-43101131	3::14	2::24	6::43	14::33	0.137536	cassette	0.861585
BZRAP1	chr11:8833085-8833234	0::10	2::3	16::2	4::1	0.137709	cassette	0.861037
POSTN	chr10:24497584-24497664	32::19	11::3	8::20	1::8	0.137951	cassette	0.860276
NADK	chr12:49005334-49005337	20::1	33::7	18::25	29::31	0.137952	alt3	0.860273
MAP4K4	chr3:99790073-99790234	3::2	12::3	4::25	15::35	0.138111	mutually_exclusive	0.859772
EIF2AK2	chr3:86854116-86854119	14::5	23::1	10::11	16::23	0.138284	alt3	0.859227
16S	chrm:13708-13757	7::2	0::1	26013::16821	30664::22836	0.138384	mutually_exclusive	0.858915
GDAP1	chr9:50466193-50466338	5::22	20::34	18::18	27::38	0.138567	alt5	0.858341
KIF21A	chr3:147965793-147965831	9::19	6::24	6::23	8::16	0.138618	cassette	0.85818
tRNA-Leu	chrm:13711-13750	9::3	1::10	25934::26128	30614::29805	0.138711	alt3	0.85789
ND2	chrm:13711-13750	9::3	1::10	25934::26128	30614::29805	0.138711	alt3	0.85789
COX3	chrm:13711-13750	9::3	1::10	25934::26128	30614::29805	0.138711	alt3	0.85789
ND4L	chrm:13711-13750	9::3	1::10	25934::26128	30614::29805	0.138711	alt3	0.85789
ND4	chrm:13711-13750	9::3	1::10	25934::26128	30614::29805	0.138711	alt3	0.85789
CYTB	chrm:13711-13750	9::3	1::10	25934::26128	30614::29805	0.138711	alt3	0.85789
COX3	chrm:8452-8475	3::55	0::0	76749::40439	84328::46836	0.138793	mutually_exclusive	0.857633
KDM4A	chr1:18081636-18081733	7::8	3::12	7::7	12::7	0.138797	alt5	0.85762
BCL2L13	chr3:213106785-213106877	7::5	0::3	39::101	52::108	0.138874	mutually_exclusive	0.85738
PPRC1	chr22:21988687-21988688	1::17	4::15	8::14	9::20	0.138906	alt5	0.85728
VPS13B	chr9:77410901-77411042	2::6	7::3	4::12	7::12	0.139032	mutually_exclusive	0.856885
SENP1	chr3:138293927-138294057	6::3	10::1	3::11	1::11	0.139113	cassette	0.856632
SORBS1	chr22:16167919-16167922	5::3	13::2	10::12	12::22	0.139123	alt5	0.856601
SKA2	chr11:9644174-9644209	37::11	49::8	6::21	5::26	0.139168	cassette	0.856461
TNFAIP1	chr11:19445815-19445895	8::4	13::2	4::26	3::34	0.139196	altstart	0.856375
IQGAP1	chr18:21224240-21224287	38::36	71::39	15::73	17::88	0.139425	cassette	0.855658
MEIS1	chr3:41655902-41655960	3::30	8::30	29::28	36::27	0.139426	altend	0.855657
NSUN6	chr13:32075331-32075486	2::13	2::2	19::20	17::11	0.139558	alt5	0.855246
WNK1	chr3:211700107-211700148	87::160	145::183	64::106	79::139	0.139972	cassette	0.85396
MRCL3	chr23:37775857-37775877	266::2735	163::304	103::145	66::75	0.140168	alt3	0.853352
INO80E	chr24:26272502-26272618	1::22	5::28	10::30	15::27	0.14019	cassette	0.853283
LOC101108171	chr20:27596888-27596892	0::15	5::0	13::2	3::1	0.140224	alt3	0.853177
TEAD4	chr3:210781422-210781550	31::224	19::298	89::66	128::73	0.140407	cassette	0.852611
VASH2	chr12:68752002-68752058	1::4	0::14	2::7	4::8	0.140565	cassette_multi	0.852122
RPAIN	chr11:25743863-25743917	7::54	2::33	17::37	7::34	0.140573	alt5	0.852098
GTF3C5	chr3:3807572-3807631	15::43	15::28	26::25	16::25	0.140661	cassette	0.851825
UBAP2L	chr1:103129779-103130444	99::23	86::16	57::12	48::5	0.140811	alt3	0.851363
C15H11orf30	chr15:54012853-54012894	9::5	14::15	2::28	7::25	0.140886	cassette	0.851131
DNM2	chr5:12951302-12951313	89::41	111::68	11::63	18::79	0.141079	cassette	0.850538
GATAD2B	chr1:102810443-102810446	7::17	10::40	19::46	34::50	0.141123	alt3	0.850401
XPO7	chr2:43367323-43367350	22::28	38::24	29::46	48::61	0.141138	alt5	0.850357
RUFY2	chr25:24604745-24604788	11::0	13::7	4::14	8::16	0.14119	alt3	0.850196
TRDN	chr8:15125259-15125309	0::111	248::111	2124::2330	2099::2427	0.141267	mutually_exclusive	0.849958
CNOT2	chr3:149204299-149204446	16::97	10::119	48::64	55::56	0.141504	cassette_multi	0.849231
KDM4B	chr5:16704741-16704842	12::27	7::38	19::32	30::40	0.141937	cassette	0.847905
ATF6B	chr20:26391823-26391907	2::68	12::81	34::21	40::21	0.141939	unknown	0.8479
FAM208B	chr13:42107272-42107363	6::51	10::45	33::39	27::45	0.142084	cassette_multi	0.847456
CCDC75	chr3:86890975-86891091	11::6	13::1	4::22	2::19	0.142129	cassette	0.847316
LOC101108257	chr17:68377370-68377429	21::135	25::116	66::31	52::35	0.142374	cassette	0.846569
CIRBP	chr5:41109396-41109399	4::56	7::15	46::42	22::15	0.142821	alt3	0.845207
LMOD3	chr19:32404894-32404896	149::121	348::186	79::127	151::320	0.142921	alt5	0.844905
CCDC115	chr2:113095538-113095824	5::19	6::37	12::81	25::66	0.143076	cassette	0.844433
YTHDF1	chr13:53643440-53643583	102::2	98::13	7::71	12::80	0.143179	cassette	0.844122
DNAJC17	chr7:33334654-33335248	44::12	36::16	11::43	18::43	0.143264	cassette	0.843863
LOC101121796	chr14:49489755-49489957	50::6	59::0	6::48	3::45	0.143476	alt5	0.843219
TREX1	chr19:51333269-51333522	3::4	4::1	5::7	3::10	0.143618	alt3	0.842792
AKAP8L	chr5:7529907-7529956	103::35	132::31	32::60	36::80	0.144275	cassette	0.840808
PBRM1	chr19:48213975-48213977	7::28	0::25	21::35	16::36	0.144301	alt5	0.84073
SORBS1	chr22:16082052-16082111	14::0	6::4	166::119	170::131	0.144377	mutually_exclusive	0.840502
G6PD	chrx:77101955-77102035	6::2	7::0	4::11	2::13	0.1446	altend	0.839832
LOC101113310	chr2:59784287-59784406	1::9	4::3	5::42	3::38	0.144727	cassette	0.839449
BNC2	chr2:84292583-84292616	0::10	3::0	4::6	2::3	0.144875	cassette	0.839006
PACRGL	chr6:40146315-40146348	14::0	5::2	3::20	3::11	0.145008	alt5	0.838609
ND4	chrm:4212-4251	7::1	0::0	37757::69326	48710::79718	0.145033	mutually_exclusive	0.838534
ATF6B	chr20:26389373-26389558	0::35	6::26	17::21	12::21	0.145158	cassette	0.838159
PICALM	chr21:9024768-9024848	142::100	283::99	55::200	59::264	0.145221	cassette	0.837971
EFNA4	chr1:103854671-103854674	12::4	11::10	5::15	7::26	0.145462	alt3	0.837251
MCM7	chr24:36267581-36267661	12::4	17::2	11::42	7::42	0.145482	altstart	0.837192
FNDC3A	chr10:19102587-19102697	13::7	18::3	4::37	2::32	0.145515	altstart	0.837094
NEB	chr2:156730859-156730963	1121::4541	166::6260	2276::2446	3095::2726	0.145745	cassette_multi	0.836406
NEB	chr2:156741835-156741939	4673::4135	3449::5450	2095::2446	2859::2727	0.145783	unknown	0.836295
PUS10	chr3:62938177-62938232	4::32	2::41	10::20	15::15	0.145838	cassette_multi	0.836129
EMC1	chr2:246248006-246248007	22::18	36::15	25::28	31::40	0.14586	alt5	0.836065
NCOA7	chr8:12486138-12486171	4::3	3::0	4::6	1::6	0.145997	alt3	0.835655
AP1G2	chr7:21004519-21004520	28::4	24::9	111::77	115::98	0.146019	alt3	0.835591
THTPA	chr7:21004519-21004520	28::4	24::9	111::77	115::98	0.146019	alt5	0.835591
LOC101102078	chr12:60238420-60238507	11::3	17::1	12::22	22::25	0.146074	alt3	0.835428
FBXO25	chr1:264617199-264617285	4::21	1::28	14::25	20::27	0.146117	altstart	0.8353
DDX46	chr5:43646118-43646234	67::16	104::8	13::60	9::57	0.14612	cassette	0.835289
AHDC1	chr2:238635765-238635884	0::17	5::25	3::15	11::28	0.14621	alt3	0.835023
TPCN2	chr21:45691896-45691945	1::8	2::3	4::4	2::3	0.146498	cassette	0.834168
CEACAM1	chr14:49878529-49878581	3::21	8::8	38::43	34::38	0.146564	cassette	0.833974
ATP9B	chr23:861189-861269	5::2	2::5	3::15	6::19	0.146601	altstart	0.833864
LOC101112521	chr20:38982286-38982330	187::10	278::26	58::517	53::380	0.146611	cassette	0.833834
KIF23	chr7:16115647-16115820	0::7	2::2	4::13	2::13	0.146703	cassette	0.833561
WDR83OS	chr5:10913912-10914003	7::6	3::0	8::13	2::8	0.14701	alt5	0.832654
DIAPH1	chr5:49979126-49979169	31::154	56::179	65::109	75::120	0.147096	cassette	0.832398
ACSF2	chr11:35787943-35787967	8::38	2::40	22::27	29::33	0.147169	alt3	0.832183
ALG3	chr1:201135527-201135564	0::10	2::5	7::5	7::9	0.14722	alt5	0.832034
ACSF3	chr14:13769656-13769720	7::15	20::5	9::10	10::13	0.147293	cassette_multi	0.831817
ND4L	chrm:10365-10418	11::12	10::0	43751::17593	52678::21671	0.147411	cassette	0.831472
CELF1	chr15:75520913-75524041	83::11	56::19	15::50	26::55	0.147443	alt3	0.831377
ZNF207	chr11:17416620-17416623	0::6	3::2	26::32	31::35	0.147468	alt3	0.831301
KAT6B	chr25:30678151-30678382	5::36	0::32	20::26	15::27	0.147613	unknown	0.830875
ATP6	chrm:5974-5984	59::37	81::32	132866::40439	144160::46836	0.147797	cassette	0.830336
ASB11	chrx:12780299-12780416	191::110	240::111	100::155	134::135	0.1479	altstart	0.830032
NRAP	chr22:33017045-33017152	7::1	0::18	2478::1786	2032::1738	0.148278	mutually_exclusive	0.828922
FAM91A1	chr9:28966244-28966247	6::7	7::27	10::18	26::35	0.148598	alt3	0.827988
TRDN	chr8:14916688-14916741	49::0	57::90	3428::2330	3479::2427	0.148719	mutually_exclusive	0.827632
EVI5L	chr5:14307221-14307253	0::56	7::58	16::27	17::29	0.148727	cassette	0.82761
DZIP1	chr10:72368600-72368659	1::34	3::14	12::12	7::8	0.148926	cassette	0.827029
ANKZF1	chr2:220159993-220160101	12::5	9::6	20::39	29::31	0.148934	alt5	0.827007
GLB1L	chr2:220159993-220160101	12::5	9::6	20::39	29::31	0.148934	alt3	0.827007
NEB	chr2:156731052-156731159	1121::4280	165::5784	1996::2447	2681::2727	0.149005	cassette_multi	0.826798
EXOSC8	chr10:24928948-24929021	4::123	10::53	47::66	22::34	0.149031	cassette_multi	0.826722
NEB	chr2:156750023-156750130	94::4391	653::5785	2097::2447	2850::2726	0.149221	cassette_multi	0.826171
ND2	chrm:5974-5984	60::37	81::32	132866::39299	144160::44764	0.149422	cassette	0.825585
LOC101112480	chr5:37925612-37925872	11::27	7::33	23::33	24::23	0.149491	cassette	0.825384
B3GNT9	chr14:34157163-34157243	5::44	11::34	19::10	14::9	0.149587	altstart	0.825105
ABCE1	chr17:12909172-12909242	82::16	109::11	16::150	10::130	0.149968	cassette	0.824003
16S	chrm:6517-6550	0::11	29::0	256346::16821	258447::22836	0.15	mutually_exclusive	0.823909
tRNA-Leu	chrm:2908-2933	2::38	200::1	106::40439	139::46836	0.15	cassette	0.823909
SESN1	chr8:28253938-28253980	267::80	212::11	10::611	1::278	0.15	altstart	0.823909
R3HDM2	chr3:162058043-162058075	160::0	163::31	2::113	11::128	0.15	cassette	0.823909
16S	chrm:6860-6862	6::0	0::19	73364::58144	62088::49168	0.15	alt3	0.823909
ND2	chrm:6860-6862	6::0	0::19	73364::58144	62088::49168	0.15	alt3	0.823909
ND4L	chrm:6860-6862	6::0	0::19	73364::58144	62088::49168	0.15	alt3	0.823909
ND4	chrm:6860-6862	6::0	0::19	73364::58144	62088::49168	0.15	alt3	0.823909
CLASP2	chr19:7736024-7736047	19::32	39::9	7::92	4::105	0.15	cassette_multi	0.823909
ATP6	chrm:4551-4574	19::2	3::12	53809::40439	62311::46836	0.15	mutually_exclusive	0.823909
COX3	chrm:4551-4574	19::2	3::12	53809::40439	62311::46836	0.15	mutually_exclusive	0.823909
VDAC3	chr26:35730742-35730744	2901::4422	3130::2177	260::3568	131::2720	0.15	cassette	0.823909
TNS1	chr2:218923220-218923243	126::25	108::55	7::121	11::136	0.15	cassette	0.823907
LOC443340	chr11:50421575-50421616	886::290	1182::149	140::1517	105::1598	0.150001	cassette	0.823907
VCL	chr25:29831663-29831665	18::264	59::280	14::193	14::194	0.150001	cassette	0.823905
MRPS10	chr20:16029618-16029640	138::36	157::14	13::184	6::161	0.150002	cassette	0.823904
MAP2K5	chr7:14191692-14191737	89::0	85::12	1::66	5::64	0.150003	cassette	0.8239
TRDN	chr8:15164420-15164446	85::43	250::54	2263::2330	2410::2427	0.150005	mutually_exclusive	0.823894
FNTB	chr7:73968814-73968844	15::1	0::2	10::98	6::90	0.150007	mutually_exclusive	0.823889
TEX9	chr7:50944448-50944485	17::15	15::0	1::26	1::14	0.150007	altend	0.823888
IMPACT	chr23:32576875-32576880	8::4	2::14	2::31	2::35	0.150017	cassette	0.82386
ALDOA	chr24:26227619-26227646	34::1	42::16	1::46804	8::44346	0.150018	altstart	0.823856
POSTN	chr10:24504947-24504949	40::5	19::12	1::19	1::8	0.150043	cassette	0.823786
PPP1R12A	chr3:115720322-115720364	51::10	61::1	10::111	4::99	0.150056	cassette	0.823748
CLASP2	chr19:7733882-7733899	19::30	39::21	10::92	9::105	0.150075	cassette_multi	0.823692
SND1	chr4:92337850-92337872	2::14	10::7	2::33	1::31	0.150077	cassette_multi	0.823687
SEPP1	chr16:31726384-31726386	28::37	5::27	559::427	635::497	0.150078	alt5	0.823682
AHR	chr4:25927489-25927528	37::12	25::0	3::36	1::28	0.150147	cassette	0.823484
EXOC3	chr16:70661251-70661265	6::13	0::21	8::99	11::115	0.15015	cassette	0.823475
16S	chrm:6671-6714	11::0	0::1	241596::16821	237570::22836	0.150205	mutually_exclusive	0.823315
ND4L	chrm:6652-6670	0::11	1::0	249932::17593	252067::21671	0.150205	mutually_exclusive	0.823315
ND4L	chrm:6671-6714	11::0	0::1	241596::17593	237570::21671	0.150205	mutually_exclusive	0.823315
tRNA-Leu	chrm:4604-4607	2::6	12::4	57320::40439	65965::46836	0.150237	mutually_exclusive	0.823223
ATP6	chrm:4604-4607	2::6	12::4	57320::40439	65965::46836	0.150237	mutually_exclusive	0.823223
COX3	chrm:4604-4607	2::6	12::4	57320::40439	65965::46836	0.150237	mutually_exclusive	0.823223
ARHGAP21	chr13:24533490-24533513	61::93	77::65	24::81	24::81	0.150239	cassette	0.823218
DNM1L	chr3:181880820-181880858	33::17	21::30	3::62	4::58	0.150241	cassette	0.823211
RCBTB1	chr10:19448409-19448412	2::6	3::3	7::8	5::12	0.150299	alt3	0.823045
16S	chrm:4228-4251	7::0	0::2	38364::36883	49424::47683	0.150376	alt5	0.822821
ATP6	chrm:4228-4251	7::0	0::2	38364::36883	49424::47683	0.150376	alt5	0.822821
COX3	chrm:4228-4251	7::0	0::2	38364::36883	49424::47683	0.150376	alt5	0.822821
ND4L	chrm:4228-4251	7::0	0::2	38364::36883	49424::47683	0.150376	alt5	0.822821
PPP2R5C	chr18:65511408-65511524	5::69	17::86	34::87	43::85	0.150415	cassette_multi	0.822709
ARPP21	chr19:9600292-9600294	2::101	12::114	47::74	62::101	0.150456	alt5	0.82259
DPH5	chr1:77534321-77534364	9::0	5::3	7::5	5::6	0.150547	alt5	0.822327
16S	chrm:4290-4295	2::3	9::0	40313::40742	50822::51850	0.150787	alt5	0.821636
tRNA-Leu	chrm:4290-4295	2::3	9::0	40313::40742	50822::51850	0.150787	alt5	0.821636
ATP6	chrm:4290-4295	2::3	9::0	40313::40742	50822::51850	0.150787	alt5	0.821636
COX3	chrm:4290-4295	2::3	9::0	40313::40742	50822::51850	0.150787	alt5	0.821636
ANAPC7	chr17:53886053-53886092	83::2	63::8	3::92	7::76	0.150814	cassette	0.821557
MARK3	chr18:66783263-66783298	119::34	135::19	10::104	10::106	0.150876	cassette	0.82138
HFE2	chr1:98358117-98358321	5::12	1::14	152::513	190::465	0.150991	mutually_exclusive	0.821049
ORMDL2	chr3:163375024-163375076	286::355	219::337	91::190	86::128	0.1511	cassette	0.820734
LOC101123419	chr20:26493459-26493505	20::205	3::119	176::13	94::9	0.151185	unknown	0.82049
DHRS7C	chr11:28506583-28506619	8::12	0::7	18::22	16::15	0.151325	alt3	0.820088
MYPN	chr25:24411285-24411324	78::68	134::189	19::634	53::772	0.151462	cassette	0.819697
SIRT7	chr11:50146614-50146699	20::7	18::3	6::18	2::17	0.151687	cassette	0.819051
C16H5orf42	chr16:37029046-37029195	1::6	2::3	6::4	3::5	0.151709	cassette	0.818988
CORO7	chr24:3542777-3542862	2::7	3::2	3::4	2::5	0.151739	cassette	0.818902
C24H16orf88	chr24:17257489-17257569	23::5	15::7	3::21	4::16	0.151768	altend	0.818821
DLG1	chr1:189792527-189792560	69::13	106::7	5::48	3::50	0.151801	cassette	0.818725
SCHIP1	chr1:225597161-225597198	1296::180	874::56	64::718	21::498	0.151825	cassette	0.818656
TENC1	chr3:133250804-133250805	14::2	19::0	5::13	5::19	0.151847	alt5	0.818595
DUSP22	chr20:51058597-51058617	5::0	2::5	1::16	1::17	0.151848	altstart	0.818591
OIP5	chr7:33783947-33784027	19::6	13::12	5::24	8::28	0.152051	altend	0.81801
16S	chrm:6652-6670	3::6	4::0	249932::16821	252067::22836	0.152113	mutually_exclusive	0.817835
TRMT1L	chr12:64249945-64250085	57::12	49::22	16::149	19::123	0.152118	cassette	0.817819
ND4L	chrm:6833-6838	5::2	19::0	122891::118944	134478::129734	0.152183	alt3	0.817633
ND4	chrm:6833-6838	5::2	19::0	122891::118944	134478::129734	0.152183	alt3	0.817633
CYTB	chrm:6833-6838	5::2	19::0	122891::118944	134478::129734	0.152183	alt3	0.817633
AGL	chr1:76392689-76392727	192::120	354::172	129::1224	193::1322	0.152218	cassette	0.817535
LPHN2	chr1:58010736-58010747	8::7	25::5	2::30	2::33	0.152303	cassette	0.817292
ZCCHC17	chr2:235198200-235198203	24::14	42::0	24::22	28::25	0.152578	alt5	0.816507
VARS	chr20:26675916-26675951	36::1	51::10	1::30	3::31	0.152581	cassette	0.816501
EIF4G3	chr2:244559085-244559117	60::271	81::219	97::207	87::189	0.152645	cassette_multi	0.816317
SREBF1	chr11:34183739-34183792	6::20	8::14	7::49	5::55	0.152718	cassette	0.816109
PRRX1	chr12:36434872-36434926	19::74	14::90	89::66	112::68	0.152778	altend	0.815938
SNAP91	chr8:10618226-10618328	3::8	2::0	3::4	1::3	0.152808	cassette	0.815855
ATP13A3	chr1:191384958-191385047	10::3	11::7	2::11	7::14	0.152885	cassette	0.815636
MPP5	chr7:76070843-76071089	8::3	23::5	14::39	28::47	0.152893	alt3	0.815611
RNGTT	chr8:48447537-48447617	64::12	50::5	9::58	4::42	0.152964	altstart	0.81541
CREM	chr13:17249849-17249929	96::96	350::98	89::209	81::289	0.152985	altstart	0.815352
ST7L	chr1:89146493-89146544	0::29	3::19	29::30	22::26	0.153069	alt3	0.815112
COL12A1	chr8:1839543-1839735	3::4	1::11	4::17	6::14	0.153153	cassette	0.814873
RASGRP3	chr3:90377406-90377451	11::12	8::18	7::50	10::55	0.15336	altstart	0.814289
PHF1	chr20:7690345-7690413	3::51	10::62	24::42	27::55	0.153475	cassette	0.813961
EIF4G3	chr2:244555121-244555162	148::41	158::26	18::207	11::189	0.153577	cassette	0.813675
ZMYND11	chr13:46036209-46036253	6::3	14::0	8::225	15::257	0.153658	mutually_exclusive	0.813444
KIF13A	chr20:38645594-38645698	12::36	8::45	3::35	7::43	0.153677	mutually_exclusive	0.813391
LOC101115230	chr17:50486950-50487018	93::470	5::0	4128::1700	5542::1809	0.153826	alt3	0.81297
MICALL1	chr3:213702072-213702152	9::6	33::5	5::22	6::31	0.153956	altend	0.812603
GNPDA2	chr6:63311283-63311346	39::10	40::4	5::29	3::22	0.153976	cassette	0.812547
ARHGEF11	chr1:105500000-105500043	5::9	16::7	1::20	2::25	0.154004	altstart	0.812468
USP28	chr15:23804344-23804416	71::16	109::10	2::25	6::36	0.154229	alt5	0.811835
MYBPC1	chr3:170484139-170484177	1581::3599	1318::1975	601::9666	326::6238	0.154267	cassette_multi	0.811727
TNC	chr2:8672283-8672555	6::2	5::0	1::16	2::7	0.154277	cassette	0.8117
ACOT9	chrx:21100032-21100080	46::11	26::0	4::79	1::49	0.154413	cassette	0.811318
NEDD4L	chr23:57606657-57606737	21::26	36::17	35::89	25::73	0.154496	altstart	0.811084
CAMK2D	chr6:12199873-12199932	200::819	346::754	329::301	289::246	0.154791	cassette_multi	0.810255
UBN2	chr4:102620644-102620688	20::5	21::14	2::22	3::28	0.155046	cassette	0.80954
ZZZ3	chr1:53463144-53463222	10::15	11::7	8::40	6::39	0.155057	cassette	0.809509
RILPL1	chr17:51743360-51743383	290::331	275::429	245::801	261::907	0.155076	mutually_exclusive	0.809457
NAA16	chr10:11869653-11869772	6::34	3::46	16::21	25::24	0.155238	cassette	0.809002
CEP44	chr2:105366551-105366588	7::75	7::40	32::45	21::35	0.155425	cassette	0.80848
ATPIF1	chr2:238015167-238015168	156::522	131::285	61::28	38::20	0.155679	alt5	0.807771
SNX13	chr4:26393648-26393681	29::23	34::19	23::61	14::63	0.155727	alt3	0.807637
NUP88	chr11:25754368-25754369	10::55	7::74	53::47	64::73	0.155807	alt5	0.807414
ST7	chr4:51154552-51154687	54::10	53::3	5::40	3::37	0.155913	cassette	0.807117
PPP4R4	chr18:57767533-57767636	24::20	51::12	10::36	9::41	0.155932	cassette_multi	0.807066
KIAA1430	chr26:14258538-14258618	4::2	0::1	4::19	2::22	0.15607	altstart	0.806682
NR4A3	chr2:47694517-47694601	7::0	98::30	2::10	20::170	0.156125	cassette	0.806526
SIPA1L1	chr7:80148922-80148984	2::8	12::20	3::7	11::13	0.156197	cassette	0.806327
GPATCH8	chr11:43620486-43620535	92::10	78::0	3::64	1::69	0.156277	cassette	0.806105
AMOTL1	chr15:15215553-15215602	17::0	27::15	1::71	4::84	0.156331	cassette	0.805955
SIK2	chr15:21484994-21485098	1::13	5::8	6::10	8::7	0.156393	alt3	0.805783
XRCC1	chr14:50785093-50785096	11::44	3::43	36::32	36::34	0.156442	alt3	0.805646
UPF3B	chrx:109023231-109023269	67::57	73::38	24::95	19::72	0.156453	cassette	0.805616
C20H6orf62	chr20:32009877-32009897	7::25	0::17	4::160	2::144	0.156516	altend	0.805441
PECAM1	chr11:47959176-47959232	21::8	54::0	173::160	220::199	0.156652	mutually_exclusive	0.805064
CCM2	chr4:76612500-76612501	4::1	1::4	1::20	3::24	0.156665	alt5	0.805029
LIMA1	chr3:135940403-135940589	7::3	11::2	19::14	19::24	0.157037	alt3	0.803998
OBSCN	chr5:2469895-2470095	0::6	13::3	139::124	161::202	0.157088	alt3	0.803858
COIL	chr11:7332611-7332639	5::5	1::9	1::60	2::43	0.157217	cassette	0.803501
PPFIBP2	chr15:44577359-44577400	0::21	3::24	8::11	9::16	0.157377	cassette	0.803058
POLR2E	chr5:40992209-40992317	6::34	15::17	19::120	13::115	0.157609	unknown	0.80242
MLIP	chr20:6408347-6408391	2::8	7::7	658::287	566::255	0.157831	mutually_exclusive	0.801808
MLIP	chr20:6392442-6392486	8::2	7::7	608::287	552::255	0.157981	mutually_exclusive	0.801396
LOC101122720	chr14:53129147-53129258	7::1	0::0	16::58	21::47	0.1581	alt3	0.801068
LARP1	chr5:63519807-63519887	4::5	1::18	12::113	21::155	0.158143	altstart	0.800951
KIAA0528	chr3:192468689-192468840	24::8	37::1	27::46	31::42	0.158174	mutually_exclusive	0.800864
LOC101106438	chr8:78486213-78486329	3::14	0::18	3::24	5::24	0.158219	mutually_exclusive	0.800741
PTPRM	chr23:41298853-41298903	54::164	59::137	71::103	64::112	0.158275	cassette	0.800588
LOC101106373	chr20:27675153-27675200	53::343	40::193	136::53	79::45	0.158421	unknown	0.800187
SORBS3	chr2:42830435-42830480	14::18	9::37	19::26	41::45	0.158677	alt3	0.799485
CARM1	chr5:13016410-13016440	1::9	6::8	1::120	1::145	0.15876	altstart	0.799259
MAPK8	chr25:42362965-42363036	13::3	13::7	11::50	15::47	0.158822	mutually_exclusive	0.799088
NEB	chr2:156739025-156739075	0::340	125::0	2::2446	88::2727	0.159104	mutually_exclusive	0.79832
SLMAP	chr19:43387497-43387559	86::111	131::99	31::175	31::189	0.159108	cassette	0.798309
ASCC1	chr25:28053358-28053438	132::25	95::26	29::112	35::102	0.159137	altstart	0.798229
ACAP2	chr1:190537978-190537998	3::54	6::51	16::16	16::20	0.159165	cassette	0.798153
LOC101120288	chr22:30397092-30397141	97::12	74::20	5::83	8::64	0.159306	cassette	0.797769
CRELD1	chr19:16730400-16730402	8::7	3::9	7::6	6::4	0.159333	alt5	0.797695
CEBPZ	chr3:86805166-86805281	110::61	159::62	47::87	35::82	0.159362	cassette	0.797616
BCL2L13	chr3:213082980-213083001	76::13	67::6	86::142	68::162	0.159414	alt3	0.797472
MED13	chr11:10612651-10612685	43::0	79::8	2::66	4::85	0.159551	cassette	0.7971
TRAF3IP3	chr12:71664007-71664066	12::67	5::63	36::40	33::33	0.15958	cassette	0.797021
FOPNL	chr24:14237601-14237685	15::79	20::61	34::42	28::42	0.159608	cassette	0.796944
TPM3	chr1:103050314-103050383	152::24	113::0	8070::2737	2889::1089	0.159628	mutually_exclusive	0.796891
CNKSR2	chrx:18829733-18829822	5::18	1::13	10::33	4::24	0.159695	cassette	0.796707
RALY	chr13:62893993-62894040	215::241	184::272	105::159	121::168	0.159696	cassette	0.796706
SF3B3	chr14:986423-986451	62::2	67::8	2::91	5::90	0.159921	cassette	0.796094
DMXL1	chr5:32167664-32167726	46::39	36::22	18::35	11::33	0.159954	cassette	0.796006
TRMU	chr3:220770554-220770613	9::5	21::5	11::20	19::24	0.159981	alt3	0.795932
CCDC11	chr23:50066665-50066736	46::53	25::57	55::40	61::41	0.1607	cassette	0.793984
41893	chr6:91531969-91531972	10::3	1::6	26::38	31::42	0.160755	alt3	0.793837
WWC3	chrx:7292312-7292371	3::2	6::14	3::9	7::13	0.160892	cassette	0.793465
SRSF5	chr7:78430263-78430343	121::23	100::27	51::167	61::144	0.16091	altstart	0.793417
BIVM	chr10:78411519-78411520	17::5	29::3	11::24	15::25	0.161043	alt3	0.793057
LOC101114955	chr5:41229893-41229894	47::40	49::71	35::55	51::88	0.161066	alt3	0.792995
DAZAP1	chr5:41229893-41229894	47::40	49::71	35::55	51::88	0.161066	alt5	0.792995
FLT1	chr10:31868685-31868724	11::4	20::1	1::39	1::42	0.161153	altstart	0.792762
16S	chrm:13284-13310	7::4	13::1	29746::30144	39867::39956	0.161256	alt3	0.792483
tRNA-Leu	chrm:13284-13310	7::4	13::1	29746::30144	39867::39956	0.161256	alt3	0.792483
ND2	chrm:13284-13310	7::4	13::1	29746::30144	39867::39956	0.161256	alt3	0.792483
ATP6	chrm:13284-13310	7::4	13::1	29746::30144	39867::39956	0.161256	alt3	0.792483
COX3	chrm:13284-13310	7::4	13::1	29746::30144	39867::39956	0.161256	alt3	0.792483
ND4L	chrm:13284-13310	7::4	13::1	29746::30144	39867::39956	0.161256	alt3	0.792483
ND4	chrm:13284-13310	7::4	13::1	29746::30144	39867::39956	0.161256	alt3	0.792483
MEF2C	chr5:85608269-85608349	389::123	405::167	236::503	298::504	0.161396	altend	0.792108
GRB10	chr4:5245220-5245300	100::43	122::96	99::296	171::406	0.161691	altstart	0.791315
XIRP2	chr2:141191544-141191624	18::131	36::168	170::1294	230::1351	0.161742	altstart	0.791178
TPM3	chr1:103049267-103049349	24::152	0::113	5850::2737	2036::1089	0.161764	mutually_exclusive	0.791117
LOC101117279	chr16:10017212-10017214	39::4	43::12	1::25	2::35	0.161767	cassette	0.79111
RNF207	chr12:45223838-45224006	7::11	4::13	15::18	10::20	0.161768	altend	0.791108
KDM1A	chr2:242700024-242700083	6::59	21::86	24::96	27::101	0.161932	cassette	0.790666
TPD52L2	chr13:53266560-53266586	68::81	86::131	24::160	38::173	0.162163	cassette	0.790049
HS6ST2	chrx:97008571-97008603	11::0	5::2	1::16	1::18	0.162216	cassette_multi	0.789908
EPB41L3	chr23:39217775-39217810	3::4	2::0	1::9	1::5	0.162244	cassette	0.78983
KIAA0513	chr14:10665321-10665350	6::6	6::2	1::18	2::16	0.162464	cassette	0.789244
GFM1	chr1:226959449-226959511	221::42	185::23	18::156	13::137	0.162524	cassette	0.789083
LOC101105367	chr20:26991338-26991379	25::7	26::2	2::32	2::131	0.162795	cassette	0.78836
POGZ	chr1:100282087-100282245	1::14	10::25	9::25	16::31	0.162965	cassette	0.787904
ERBB2IP	chr16:13536136-13536345	22::148	26::89	65::84	41::71	0.163117	cassette_multi	0.787502
SLC16A3	chr11:49803491-49803627	8::58	34::76	65::188	118::271	0.163294	cassette	0.78703
ATP8A1	chr6:61353432-61353505	24::4	35::2	4::24	3::29	0.163458	cassette	0.786593
SMTN	chr17:69419984-69420053	57::65	42::88	22::79	25::81	0.163572	cassette_multi	0.786292
DCTN1	chr3:96174599-96174619	28::4	35::1	1::152	1::141	0.163654	cassette	0.786072
LEPREL1	chr1:195592462-195592612	4::22	1::28	10::11	14::10	0.163656	cassette	0.786067
BIN3	chr2:42747579-42747640	4::26	0::31	10::11	12::12	0.163744	cassette	0.785836
OSR2	chr9:77915297-77915379	27::25	21::14	22::44	15::18	0.163778	alt3	0.785744
MYOZ2	chr6:6296304-6296306	9::13	0::6	6::13	5::8	0.163785	alt5	0.785726
LOC101111967	chr6:101617948-101617950	87::11	58::2	1::54	1::56	0.16382	cassette	0.785632
LRP4	chr15:75021376-75021437	2::19	11::25	11::10	13::13	0.163854	cassette	0.785543
TRDN	chr8:14919803-14919862	0::51	80::0	3064::2330	3301::2427	0.164032	mutually_exclusive	0.785071
SARNP	chr3:163375024-163375076	286::355	219::337	91::361	86::235	0.164058	cassette	0.785002
SIRT2	chr14:47792222-47792242	64::154	96::162	3::345	1::368	0.164107	mutually_exclusive	0.784872
TRDN	chr8:15000209-15000268	58::0	68::70	2673::2330	2662::2427	0.164196	mutually_exclusive	0.784637
CSNK1A1	chr5:58388838-58388921	401::265	415::338	125::449	158::370	0.164222	cassette	0.784568
USP11	chrx:54156873-54156954	20::2	20::9	4::21	8::24	0.164241	alt3	0.784519
ARPP21	chr19:9602122-9602123	99::2	112::12	47::68	61::93	0.164241	alt3	0.784518
MAPK8	chr25:42362551-42362622	3::13	7::13	6::50	8::47	0.164492	mutually_exclusive	0.783854
SUV420H1	chr21:44968611-44968694	39::3	63::9	2::52	6::54	0.164503	cassette	0.783827
ANKHD1	chr5:49102142-49104903	38::39	24::46	20::51	13::50	0.164794	alt3	0.783058
SOS2	chr7:40151827-40151879	39::8	61::0	3::54	1::58	0.164916	cassette	0.782738
FBXO31	chr14:12415122-12415202	10::10	2::11	96::140	144::184	0.164986	altend	0.782554
PEBP4	chr2:42443555-42443635	36::139	17::120	128::252	105::180	0.164986	altstart	0.782553
PPP3CC	chr2:42926007-42926059	79::1	95::12	2::210	7::149	0.165014	cassette	0.782478
USP16	chr1:125317389-125317490	10::112	17::88	46::92	30::71	0.165047	cassette_multi	0.782392
SOX13	chr12:1250934-1250937	2::10	7::3	8::11	9::11	0.165075	alt5	0.782319
EPB41	chr2:237343258-237343308	4::33	1::41	62::84	64::93	0.165096	mutually_exclusive	0.782264
APEX1	chr7:23832423-23832481	2::12	0::10	6::4	1::3	0.165148	alt5	0.782128
RPL8	chr9:13293441-13293493	0::11	11::13	5::2054	5::1383	0.165196	cassette	0.781999
PANK2	chr13:50636502-50636608	10::9	5::16	7::37	8::31	0.165272	cassette	0.781801
MLF1	chr1:226998413-226998479	662::460	573::526	211::679	227::631	0.165275	cassette	0.781792
TNNC2	chr13:74137761-74137801	0::5	6::6	363::6201	276::5185	0.165406	mutually_exclusive	0.78145
LOC101116534	chr1:275556690-275556693	2::13	9::12	8::54	10::41	0.165409	alt3	0.781441
SMTN	chr17:69420324-69420386	57::113	42::123	43::79	48::81	0.165615	cassette_multi	0.780901
ZFAND2B	chr2:220135646-220135647	7::2	14::9	10::17	7::24	0.165676	alt3	0.78074
MLIP	chr20:6418722-6418787	104::7	79::12	467::287	435::255	0.16576	mutually_exclusive	0.78052
GALNT2	chr25:1634206-1634211	15::4	17::1	3::15	2::19	0.165962	alt5	0.77999
MAGI1	chr19:36046635-36046723	5::6	2::7	5::8	4::12	0.166445	cassette	0.778728
RBM26	chr10:54917283-54918446	4::19	8::17	93::63	71::71	0.166456	cassette_multi	0.7787
ND6	chrm:4360-4371	3::3	3::0	37464::84829	46769::96409	0.166508	mutually_exclusive	0.778565
UBR2	chr20:16406007-16406105	28::61	31::98	34::117	34::159	0.166726	mutually_exclusive	0.777997
PCF11	chr21:11985403-11985796	0::39	12::55	17::47	34::65	0.166892	alt5	0.777563
ZMYM1	chr1:9863718-9863798	3::6	9::4	7::46	6::43	0.166927	altstart	0.777472
NAE1	chr14:33893120-33893125	3::4	1::8	5::9	5::11	0.167076	alt5	0.777086
LOC101110855	chr11:49710500-49710587	12::18	33::19	8::19	16::25	0.167138	alt3	0.776926
FBXW4	chr22:21611561-21611665	8::0	4::1	3::9	10::14	0.167242	alt3	0.776655
POLR2E	chr5:40991586-40991680	6::19	15::28	9::120	17::115	0.167271	unknown	0.776579
RFWD2	chr12:55388188-55388256	47::6	21::0	99::123	88::94	0.167562	mutually_exclusive	0.775825
MLLT4	chr8:88919562-88919564	6::7	0::11	11::8	12::13	0.167636	alt5	0.775633
OMYHC2X	chr11:29066024-29066029	15348::20524	17534::3257	9825::14301	10937::16270	0.167801	alt5	0.775205
tRNA-Leu	chrm:2936-2965	2::38	199::0	137::130	171::162	0.167801	alt3	0.775205
LAMA2	chr8:54610052-54610105	29::1	26::15	1::65	6::58	0.167803	cassette	0.7752
COQ10B	chr2:198695390-198696683	32::4	41::9	3::39	8::46	0.167884	cassette_multi	0.77499
MTF1	chr1:12397522-12397527	0::21	8::14	8::23	6::20	0.168173	alt5	0.774243
16S	chrm:13614-13644	4::5	11::3	29425::30633	38044::39401	0.168186	alt3	0.77421
tRNA-Leu	chrm:13614-13644	4::5	11::3	29425::30633	38044::39401	0.168186	alt3	0.77421
ND2	chrm:13614-13644	4::5	11::3	29425::30633	38044::39401	0.168186	alt3	0.77421
ATP6	chrm:13614-13644	4::5	11::3	29425::30633	38044::39401	0.168186	alt3	0.77421
COX3	chrm:13614-13644	4::5	11::3	29425::30633	38044::39401	0.168186	alt3	0.77421
ND4L	chrm:13614-13644	4::5	11::3	29425::30633	38044::39401	0.168186	alt3	0.77421
ND4	chrm:13614-13644	4::5	11::3	29425::30633	38044::39401	0.168186	alt3	0.77421
CYTB	chrm:13614-13644	4::5	11::3	29425::30633	38044::39401	0.168186	alt3	0.77421
ND2	chrm:10365-10389	0::5	4::0	41404::45694	49676::55163	0.168312	alt3	0.773885
WDR83	chr5:10899165-10899435	62::4	40::6	23::69	20::40	0.16841	alt3	0.773631
LOC101102442	chr23:35440193-35440241	32::22	42::18	11::42	10::46	0.168483	cassette	0.773444
XRRA1	chr15:52395786-52395883	14::4	7::7	8::11	5::9	0.168565	unknown	0.773233
41705	chr2:148852543-148852618	45::37	43::51	43::51	30::48	0.168722	alt5	0.772829
tRNA-Leu	chrm:4377-4390	3::3	0::3	36810::40439	45729::46836	0.168905	mutually_exclusive	0.772357
ATP6	chrm:4377-4390	3::3	0::3	36810::40439	45729::46836	0.168905	mutually_exclusive	0.772357
COX3	chrm:4377-4390	3::3	0::3	36810::40439	45729::46836	0.168905	mutually_exclusive	0.772357
CEP350	chr12:59260067-59260069	12::4	19::1	3::8	3::11	0.169279	alt5	0.771398
FOXN3	chr7:97716463-97716528	17::51	34::69	21::43	25::64	0.169389	cassette	0.771114
INCA1	chr11:26033436-26033517	57::4	65::8	62::78	70::59	0.169517	alt3	0.770786
PICALM	chr21:9021816-9021965	131::137	270::150	101::200	103::264	0.169588	cassette	0.770604
C5H5orf63	chr5:24405631-24405676	13::29	9::33	14::74	19::61	0.169594	altstart	0.770589
LOC101115230	chr17:50486622-50486851	0::17651	7293::14760	4777::2850	4600::3941	0.169666	retain_intron	0.770406
SRPK3	chrx:77625675-77625680	11::7	7::13	1::137	3::107	0.169677	cassette	0.770378
ARHGEF11	chr1:105501399-105501431	5::0	12::10	1::21	2::25	0.169795	cassette	0.770076
THOC6	chr24:2418620-2418877	8::30	1::13	14::9	8::9	0.169801	alt3	0.770059
CA3	chr9:89675289-89675411	4::5	3::0	15::13	5::7	0.169805	alt5	0.77005
SPPL2A	chr7:56627010-56627063	291::59	330::47	22::172	20::183	0.169877	cassette	0.769866
LOC101104843	chr12:49051850-49051880	8::25	18::28	26::35	27::47	0.169894	alt5	0.769823
ZNF691	chr1:17101638-17101685	5::3	9::1	2::17	1::13	0.169954	cassette	0.769667
FAM219A	chr2:36946026-36946028	2::19	10::23	7::13	13::23	0.170168	alt5	0.769121
RCE1	chr21:44148714-44148776	1::44	5::35	17::17	13::14	0.17037	cassette	0.768607
BNIP2	chr7:47603908-47603943	22::101	22::71	51::71	38::69	0.17041	cassette	0.768505
PTPRA	chr13:51522051-51522077	19::6	6::6	2::25	2::25	0.170486	cassette	0.768312
RALGAPA1	chr18:44774733-44774814	4::7	4::15	8::36	17::42	0.17055	cassette	0.768149
NEB	chr2:156840536-156840632	2820::1338	1303::512	789::2446	415::2727	0.170695	cassette_multi	0.76778
LOC101122580	chrx:37295959-37296012	23::8	12::13	3::32	3::25	0.170894	cassette	0.767273
MPND	chr5:17309992-17310081	3::31	8::41	20::11	25::9	0.17111	cassette	0.766724
C5H5orf63	chr5:24419571-24419580	17::9	13::15	14::32	8::26	0.171366	alt3	0.766075
LRCH1	chr10:17054356-17054562	11::7	7::11	4::11	9::14	0.171435	altend	0.765899
TCEAL4	chrx:122173920-122174000	0::28	5::37	19::36	25::36	0.171446	altstart	0.765872
HGS	chr11:50287160-50287163	14::38	16::30	26::39	24::58	0.171799	alt3	0.764978
ANK3	chr25:15642375-15642377	204::47	226::39	21::83	19::114	0.1718	cassette	0.764976
C17H22orf25	chr17:72131528-72131608	37::5	43::0	6::44	5::42	0.171805	altend	0.764964
CHD2	chr18:13289690-13289794	1::24	3::29	13::29	11::48	0.171986	cassette	0.764508
PRRC2B	chr3:5255317-5255377	18::5	32::4	3::18	3::28	0.172096	cassette	0.764228
MKKS	chr13:3180334-3180349	87::21	83::12	72::62	68::52	0.172282	alt5	0.763761
LOC101120072	chr3:167767267-167767386	32::50	67::57	29::67	32::90	0.172603	cassette	0.762952
RASGRP3	chr3:90337860-90337894	27::25	38::21	8::50	8::55	0.172657	cassette	0.762817
TUB	chr15:44005589-44005669	2::6	3::3	3::7	2::11	0.172748	altstart	0.762587
LUC7L3	chr11:35541836-35541922	281::90	247::49	30::236	20::194	0.172753	cassette	0.762573
SUGT1	chr10:11505234-11505239	32::116	13::76	12::31	8::22	0.17276	alt5	0.762557
ND6	chrm:13284-13325	2::11	0::14	29892::84829	39899::96409	0.172969	cassette	0.762033
GTF3C2	chr3:34288446-34288448	19::1	11::3	1::26	1::23	0.17314	cassette	0.761603
C1H1orf43	chr1:103085704-103085805	2::5	6::2	95::126	87::99	0.173206	mutually_exclusive	0.761437
RBM26	chr10:54916648-54916651	0::19	5::12	36::35	32::32	0.173249	alt3	0.76133
PSTK	chr22:41671256-41671292	4::9	0::7	11::11	10::6	0.173322	alt5	0.761146
MECOM	chr1:216332483-216332509	8::9	7::16	4::12	6::10	0.173345	cassette	0.761089
IP6K3	chr20:7973840-7973864	1::11	11::27	5::149	10::299	0.17342	cassette	0.760902
RBM8A	chr1:98282197-98282202	241::40	128::41	116::105	65::76	0.173503	alt5	0.760692
RHOBTB1	chr25:16546089-16546144	143::23	253::8	13::296	8::344	0.17355	cassette_multi	0.760576
GGTA2P	chr3:14318204-14318284	146::9	186::18	18::125	28::143	0.173728	altend	0.760131
DDR2	chr1:112347018-112347098	5::2	7::7	2::15	5::14	0.173769	altstart	0.760028
TAF1A	chr12:24157410-24157490	19::7	13::2	23::28	9::18	0.173818	altstart	0.759906
ACIN1	chr7:21418298-21418301	82::15	103::36	40::68	43::88	0.173872	alt3	0.759771
KIAA1432	chr2:73319275-73319276	11::7	15::1	6::19	8::17	0.173911	alt3	0.759674
PKM	chr7:18830974-18831034	42::55	18::63	19::77	15::90	0.173912	alt5	0.759671
PARP6	chr7:18830974-18831034	42::55	18::63	19::77	15::90	0.173912	alt5	0.759671
LAMP2	chrx:99141394-99141909	44::185	44::130	122::242	80::236	0.174082	altend	0.759246
RAB18	chr13:36114043-36114104	4::3	4::0	170::239	157::186	0.174099	mutually_exclusive	0.759205
LOC101105167	chr9:31988062-31988121	4::13	0::12	7::19	5::12	0.174159	cassette	0.759054
PHF21A	chr15:74344695-74344806	15::6	19::14	2::14	6::18	0.174257	cassette	0.758809
ND6	chrm:4290-4295	2::3	9::0	40313::40742	50822::51850	0.174315	alt3	0.758665
REEP1	chr3:57961627-57961646	58::9	63::5	28::72	25::91	0.174372	alt3	0.758523
GTF2H1	chr21:25693331-25693374	27::2	33::8	5::73	4::74	0.174398	cassette	0.758459
TOM1L2	chr11:34158024-34158089	45::2	60::11	6::37	9::50	0.174426	cassette	0.758388
MSI2	chr11:8038703-8038775	10::2	18::10	1::18	4::32	0.174547	cassette	0.758087
PRPF39	chr18:53782759-53782856	67::25	103::15	35::81	27::72	0.174584	cassette	0.757995
XIRP2	chr2:141181757-141181810	7::4	20::2	6::1294	13::1351	0.17479	mutually_exclusive	0.757483
LAMA2	chr8:54358865-54358868	5::1	0::1	1::65	1::58	0.174882	altstart	0.757256
HPS5	chr21:25735234-25735328	28::6	36::3	4::34	3::38	0.174931	cassette	0.757133
CD1A	chr1:107488428-107488515	7::0	0::2	2::3	3::3	0.174966	cassette	0.757047
FUBP3	chr3:5947670-5947731	8::4	14::13	6::25	15::25	0.175028	cassette	0.756892
ZNF692	chr5:40079479-40079559	0::6	9::12	11::35	13::35	0.175636	altend	0.755387
GPR116	chr20:20185590-20185670	14::19	13::31	26::138	34::134	0.175731	altstart	0.755151
EXOC3	chr16:70661525-70661527	13::6	21::0	17::61	21::93	0.17578	alt3	0.755031
LOC101122575	chrx:50357380-50357417	10::0	5::2	1::40	1::38	0.175795	cassette_multi	0.754994
PHF20	chr13:64525073-64525175	8::10	13::3	8::40	6::36	0.175951	cassette	0.754608
KIAA1432	chr2:73318986-73318988	7::11	1::15	10::29	10::22	0.175964	alt5	0.754575
CCDC109B	chr6:15826113-15826162	6::0	5::2	6::4	5::7	0.175991	alt5	0.754508
CLASP1	chr2:185672434-185672481	6::31	5::54	13::43	19::53	0.175999	cassette	0.754489
FUT8	chr7:74564072-74564500	4::20	0::13	9::18	10::12	0.176085	cassette_multi	0.754277
GGT5	chr17:70713613-70713691	10::1	0::0	2::14	1::3	0.176214	alt3	0.753959
MORC4	chrx:121384451-121384489	10::3	2::4	4::8	5::5	0.176366	alt5	0.753585
OBSCN	chr5:2470481-2470537	0::6	29::3	1::170	1::245	0.176409	cassette_multi	0.753479
OMYHC2X	chr11:29060252-29060258	28906::3387	24511::4	27652::29072	22009::23320	0.176409	alt5	0.753479
CASP2	chr4:106125324-106125330	3::7	11::0	3::3	7::4	0.176465	alt5	0.753342
LOC101102614	chr24:36724685-36724701	5::0	6::3	2::28	3::23	0.176552	cassette_multi	0.753127
LAMP2	chrx:99127170-99127214	11::8	5::0	9::242	2::236	0.176622	cassette	0.752956
TIMM10	chr15:77996647-77996770	24::49	3::64	16::61	23::59	0.176699	retain_intron	0.752766
PHF20L1	chr9:21478256-21478378	21::5	21::0	3::24	2::25	0.17684	cassette	0.75242
SMOC2	chr8:89316470-89316503	2::7	2::1	2::5	2::3	0.177023	alt3	0.751969
TIPRL	chr1:118518978-118518991	4::1	2::4	3::73	3::85	0.177047	altstart	0.751912
EFR3A	chr9:22159495-22159565	16::20	33::27	21::16	33::17	0.177154	alt5	0.751649
MMAA	chr17:12387674-12388177	33::16	49::34	27::31	34::27	0.177279	unknown	0.751341
HIRA	chr17:71860092-71860158	9::3	14::10	3::11	7::12	0.17734	cassette	0.751192
AHSA2	chr3:46696757-46696852	63::14	102::32	10::91	22::122	0.177363	cassette	0.751136
DNM2	chr5:12944041-12944179	23::74	38::75	22::63	35::79	0.177367	mutually_exclusive	0.751128
DLG1	chr1:190029192-190029272	11::14	5::22	11::48	13::49	0.177509	altstart	0.750779
ANK3	chr25:15778142-15778240	7::29	10::62	16::84	35::116	0.177578	cassette	0.750611
ELF2	chr17:18207850-18208029	68::36	95::15	16::102	10::94	0.177694	altstart	0.750327
LRRC14B	chr16:70472928-70473027	29::16	48::13	17::26	20::36	0.17777	cassette	0.750142
EPB41L2	chr8:56165449-56165595	18::68	22::115	37::82	60::79	0.177841	cassette_multi	0.749968
AKAP11	chr10:12814097-12814180	11::15	11::27	4::13	6::26	0.177891	cassette	0.749845
REPIN1	chr4:112153859-112153860	3::10	3::22	16::18	26::17	0.178051	alt5	0.749455
SOX6	chr15:35557529-35557610	19::28	14::34	15::57	18::91	0.178093	cassette	0.749353
PDE5A	chr6:6099735-6099809	19::3	14::5	16::12	16::8	0.178256	mutually_exclusive	0.748956
LOC101122294	chr12:73703165-73703253	10::3	5::7	7::51	8::63	0.178276	mutually_exclusive	0.748908
MYCBP2	chr10:52635995-52636000	69::13	71::4	55::74	56::64	0.178621	alt5	0.748068
LOC101119744	chr13:16907332-16907346	33::60	56::78	13::61	18::56	0.178717	cassette	0.747834
BUD13	chr15:26912673-26912725	10::4	20::3	10::11	20::16	0.178767	alt5	0.747713
MALT1	chr23:58022381-58022424	8::17	6::27	8::16	10::27	0.178822	alt3	0.747579
SURF4	chr3:2545039-2545040	3::16	0::13	4::6	3::9	0.179015	alt5	0.747111
DENND4B	chr1:102890542-102890627	14::11	26::13	7::39	14::45	0.17913	alt5	0.746831
RAB18	chr13:36109900-36109972	3::4	0::4	206::239	193::186	0.179209	mutually_exclusive	0.74664
PXN	chr17:62199708-62199712	3::2	3::6	2::9	7::13	0.179326	alt5	0.746356
MAPK14	chr20:10145358-10145432	312::27	274::36	23::171	28::165	0.179458	cassette_multi	0.746037
CALU	chr4:92787889-92788082	52::32	52::55	49::130	59::117	0.179593	mutually_exclusive	0.74571
KIAA0528	chr3:192467512-192467636	8::24	1::37	5::46	3::42	0.179786	mutually_exclusive	0.745244
DHX30	chr19:51864885-51864913	6::19	3::29	7::185	12::292	0.179979	unknown	0.744779
KAT6B	chr25:30681915-30682067	28::5	32::0	30::30	52::39	0.179981	alt3	0.744773
TRDN	chr8:15165764-15165787	2612::1532	3411::1504	450::2330	433::2427	0.180052	cassette	0.744603
BTRC	chr22:21346954-21347061	10::0	7::3	24::41	21::44	0.180403	mutually_exclusive	0.743756
ACD	chr14:34546425-34546455	1::34	4::22	3::28	4::24	0.180459	alt5	0.743622
C15H11orf30	chr15:54070121-54070162	15::33	17::22	13::28	10::25	0.180478	cassette	0.743575
COL12A1	chr8:1846409-1846681	3::4	1::6	2::17	4::14	0.180618	cassette	0.743238
IFT122	chr19:56105341-56105343	9::0	3::1	1::5	1::4	0.180789	cassette	0.742829
FRY	chr10:29205838-29205918	2::6	0::6	7::39	13::45	0.181077	altstart	0.742136
DHX30	chr19:51863640-51863661	8::0	7::7	4::16	7::20	0.181104	alt3	0.742072
MAPK14	chr20:10145758-10145875	7::6	5::7	18::30	41::31	0.181355	alt5	0.74147
FAM65B	chr20:31927335-31927415	11::6	6::1	10::13	2::7	0.181356	altend	0.741468
RBM39	chr13:64490357-64490422	185::659	281::628	241::420	225::403	0.181363	cassette	0.741452
PHF20	chr13:64525978-64526464	8::4	13::2	8::43	4::39	0.181599	cassette_multi	0.740886
SMARCB1	chr17:70509094-70509121	19::25	22::14	28::37	19::31	0.181676	alt5	0.740702
CLK4	chr5:37211131-37213879	11::5	7::8	16::48	9::17	0.181706	alt3	0.740632
CECR2	chr3:213029771-213029780	4::2	14::1	1::10	1::14	0.181966	cassette_multi	0.74001
POLR2E	chr5:40992772-40992827	14::6	6::15	18::18	9::12	0.181978	alt5	0.739981
TSACC	chr1:104892544-104892582	3::15	3::7	15::9	8::10	0.181987	alt5	0.739961
FBXO40	chr1:184378669-184378727	46::12	111::0	9::210	7::261	0.182098	cassette	0.739695
TRDN	chr8:15165212-15165270	43::85	54::250	2124::2330	2224::2427	0.182103	mutually_exclusive	0.739684
NR4A1	chr3:134119174-134119254	175::175	396::215	360::911	549::1507	0.182408	altstart	0.738957
MLXIP	chr17:52815009-52815126	8::23	9::49	57::166	128::279	0.182434	altend	0.738894
LOC100125611	chr6:39963106-39963117	4::2	8::0	1::17	1::13	0.182703	cassette	0.738254
USP54	chr25:29375970-29376165	7::12	3::17	4::18	8::21	0.182912	cassette_multi	0.737757
EIF3I	chr2:234414421-234414800	19::2	12::4	22::12	16::5	0.183018	alt5	0.737506
TM2D3	chr18:27856166-27856170	0::13	5::13	10::6	17::13	0.183027	alt5	0.737486
WASF3	chr10:33152627-33152793	12::21	9::6	10::16	14::16	0.18305	cassette	0.737429
GGT5	chr17:70716805-70716885	3::3	3::0	7::6	2::3	0.183087	altend	0.737341
PDLIM5	chr6:30141012-30141251	16::8	5::12	13::31	6::22	0.183348	alt5	0.736724
ARHGAP6	chrx:8961287-8961367	3::3	2::0	3::16	1::16	0.183364	altstart	0.736685
BTF3L4	chr1:26252317-26252383	13::247	24::195	118::87	93::66	0.183538	cassette_multi	0.736273
MYO9A	chr7:18528273-18528485	4::6	8::2	6::9	5::12	0.183566	cassette	0.736207
MAST4	chr16:12540034-12540035	0::15	7::29	5::18	10::28	0.183607	alt3	0.73611
PMS1	chr2:118425137-118425288	47::35	47::24	23::59	26::48	0.183721	unknown	0.73584
CAMK2D	chr6:12199471-12199491	4::1	1::2	11::301	26::246	0.183722	mutually_exclusive	0.735839
CAMK2D	chr6:12197018-12197050	1::4	2::1	16::301	19::246	0.183722	mutually_exclusive	0.735839
16S	chrm:14605-14635	2::3	3::0	74324::73185	97583::95647	0.183968	alt5	0.735258
tRNA-Leu	chrm:14605-14635	2::3	3::0	74324::73185	97583::95647	0.183968	alt5	0.735258
ND2	chrm:14605-14635	2::3	3::0	74324::73185	97583::95647	0.183968	alt5	0.735258
ATP6	chrm:14605-14635	2::3	3::0	74324::73185	97583::95647	0.183968	alt5	0.735258
KLF12	chr10:49491066-49491146	4::3	5::0	2::15	4::19	0.184091	altstart	0.734968
HNRNPF	chr25:13743353-13743409	26::5	34::18	3::418	3::455	0.184182	altstart	0.734754
TRIM33	chr1:90876802-90876852	11::39	7::44	19::22	18::27	0.184417	cassette	0.734199
KIAA2026	chr2:73587673-73587873	13::35	6::42	15::42	21::43	0.184509	cassette	0.733982
PLEKHM2	chr12:49894032-49894033	38::10	35::35	6::36	10::42	0.184538	alt5	0.733914
CPSF1	chr9:13511207-13511232	17::4	10::6	2::17	2::17	0.184548	cassette	0.73389
GIT2	chr17:62960129-62960132	9::23	7::36	17::22	22::32	0.18458	alt5	0.733814
RARS	chr5:77853543-77853546	21::76	10::19	8::8	3::3	0.184809	alt3	0.733277
ATRX	chrx:64795621-64795624	11::4	16::2	18::21	22::34	0.184884	alt3	0.733102
PCNT	chr1:264229798-264229978	19::11	23::2	5::19	3::19	0.185018	alt5	0.732785
SLC12A2	chr5:23322509-23322583	57::3	78::13	6::60	9::103	0.18503	cassette	0.732758
AMT	chr19:50639164-50639222	11::10	15::3	1::37	1::42	0.185141	altstart	0.732498
KIAA0232	chr6:112718562-112718642	33::10	42::21	7::51	14::68	0.185357	altstart	0.731991
KLHDC3	chr20:16713876-16714061	15::65	28::67	12::21	15::35	0.185477	alt5	0.731709
SCMH1	chr1:15449471-15449613	3::24	19::27	7::30	11::35	0.185777	cassette	0.731008
TBX3	chr17:59739541-59739600	6::4	20::2	2::6	5::13	0.185831	cassette	0.730881
TXNDC11	chr24:10389593-10389705	1::21	4::36	10::34	21::33	0.186011	cassette	0.730461
ACP1	chr2:193066-193184	112::50	148::46	29::121	34::111	0.186174	cassette_multi	0.730081
MTRR	chr16:65227180-65227297	4::19	7::16	12::22	9::24	0.186234	cassette	0.729941
CCDC62	chr17:52323768-52323934	1::13	3::18	4::15	9::10	0.186354	cassette	0.729661
DCAF10	chr2:50628651-50628699	8::10	8::4	3::16	3::18	0.186409	cassette	0.729533
SMEK1	chr18:55163439-55163594	110::21	121::13	20::107	16::115	0.186466	cassette	0.7294
CCDC17	chr1:20013970-20014050	13::1	4::1	9::5	3::3	0.186494	altend	0.729336
SMN1	chr16:10115779-10115818	45::60	27::27	18::46	8::40	0.186618	cassette	0.729047
NEDD4L	chr23:57689773-57689832	73::11	58::1	3::90	1::75	0.186639	cassette	0.728997
ZXDC	chr19:59665673-59665735	3::3	1::8	5::6	6::8	0.186704	cassette	0.728846
KIAA1328	chr23:20269422-20269529	0::9	1::6	8::7	3::8	0.186782	cassette	0.728664
MTX3	chr7:10711788-10711843	8::5	5::0	7::7	6::4	0.186857	alt5	0.72849
DERL2	chr11:25695450-25695451	8::64	1::50	80::50	58::43	0.186878	alt5	0.728442
METTL11B	chr12:35933605-35933664	87::4	153::22	4::108	11::181	0.1869	cassette	0.72839
LOC101112542	chrx:62843428-62843523	10::14	6::4	9::77	4::56	0.186965	cassette	0.728241
LOC101123419	chr20:26504337-26504417	32::0	24::4	15::13	12::9	0.187351	altend	0.727345
LOC101119459	chr3:136027563-136027599	4::29	4::10	51::153	41::120	0.187363	mutually_exclusive	0.727317
SLC38A9	chr16:23541775-23541903	4::15	4::7	6::20	7::12	0.187623	alt3	0.726714
RRBP1	chr13:37113704-37113705	1::4	0::10	9::34	14::35	0.18765	alt3	0.726651
MECR	chr2:237205322-237205367	26::6	33::3	7::23	5::26	0.188039	alt5	0.725753
HMBOX1	chr2:102187902-102187982	6::5	1::9	3::17	5::22	0.188294	altstart	0.725164
NCAM1	chr15:23230624-23230638	5::0	3::2	1::4	1::5	0.18861	cassette_multi	0.724436
P4HA1	chr25:28975570-28975640	51::95	40::147	40::98	41::105	0.188722	mutually_exclusive	0.724177
BIRC6	chr3:91377771-91377870	17::1	22::4	21::14	23::10	0.18884	alt5	0.723907
CIRBP	chr5:41109240-41109293	56::4	15::7	30::84	20::38	0.188965	alt5	0.72362
ANKRD11	chr14:13860252-13860411	32::2	56::7	2::29	9::54	0.189207	cassette	0.723063
SCUBE2	chr15:43094127-43094282	5::6	4::10	5::17	7::11	0.189208	cassette_multi	0.723061
LOC101110385	chr1:267355828-267355960	169::18	126::7	16::60	8::38	0.189268	cassette	0.722923
UBTF	chr11:43449368-43449448	66::27	70::21	30::106	21::116	0.189278	altend	0.722899
FAM214A	chr7:54794897-54794992	259::66	125::47	129::243	110::164	0.189393	alt5	0.722637
LRRFIP1	chr1:3222027-3222092	188::162	238::148	71::353	62::299	0.189696	cassette_multi	0.721942
SEMA6C	chr1:99944822-99944917	10::137	25::155	58::81	70::87	0.189933	cassette	0.7214
MACF1	chr1:13802062-13802124	1::14	5::17	6::16	7::21	0.189999	cassette	0.721249
SENP2	chr1:199808386-199808437	83::27	84::17	59::148	51::132	0.190059	mutually_exclusive	0.721111
NTAN1	chr24:13705511-13705613	23::100	9::88	48::155	44::120	0.190147	cassette	0.720912
MRPL18	chr8:82716686-82716844	25::83	29::61	55::211	56::160	0.190442	altstart	0.720238
OIP5	chr7:33785731-33785786	26::4	25::12	53::75	49::88	0.190496	alt5	0.720114
PPFIBP1	chr3:186943880-186943912	90::36	86::50	11::139	12::133	0.190513	cassette	0.720075
PATL2	chr7:99878775-99878872	7::16	3::19	6::10	9::11	0.190536	cassette	0.720022
DIP2C	chr13:45970896-45970925	24::36	36::36	10::23	12::31	0.190581	cassette	0.71992
MRPS18C	chr6:97840455-97840460	28::46	19::21	14::67	10::69	0.190628	alt5	0.719813
TRDN	chr8:14935535-14935594	68::36	87::30	2369::2330	2533::2427	0.190692	mutually_exclusive	0.719669
STAC3	chr3:162088318-162088378	7::0	8::3	882::937	1100::996	0.190905	mutually_exclusive	0.719183
TNNI3	chr14:59543469-59543475	2414::473	1355::378	78::9146	63::4766	0.191294	altstart	0.718299
RALGAPB	chr13:67011374-67011409	6::45	13::50	16::33	18::37	0.191387	cassette	0.718088
MLH3	chr7:83198165-83198263	4::38	0::26	17::20	14::13	0.191621	cassette	0.717557
HAUS5	chr14:45459513-45459618	0::8	4::12	6::21	9::22	0.191779	cassette	0.717199
TCEAL4	chrx:122174997-122175002	22::5	34::4	5::7	10::7	0.19185	alt3	0.717037
SORBS1	chr22:16081341-16081473	219::30	206::41	41::177	60::189	0.192039	alt3	0.716611
NADK	chr12:49004612-49004614	1::20	7::33	6::21	11::31	0.19207	alt5	0.716541
INPP5F	chr22:38884310-38884404	13::2	15::0	2::13	1::15	0.192101	cassette	0.716471
KIAA0586	chr7:67726016-67726081	22::0	5::3	2::12	2::11	0.192303	cassette	0.716013
ZCCHC4	chr6:44737720-44737995	1::16	2::18	9::20	13::13	0.192393	cassette_multi	0.71581
RPAP2	chr1:68833002-68833082	26::11	8::10	13::38	10::33	0.192399	altend	0.715798
PVRL3	chr1:174377475-174377555	4::6	10::5	9::6	8::7	0.192403	altend	0.715788
C17H12orf52	chr17:60852139-60852280	1::46	7::34	16::30	13::30	0.192531	cassette	0.7155
REEP3	chr25:19586658-19586805	13::110	20::129	49::69	66::59	0.192746	cassette	0.715014
LOC101122720	chr14:53129001-53129081	1::7	0::0	23::56	29::49	0.192762	altstart	0.714979
FTO	chr14:21550589-21550634	10::2	11::7	2::23	3::31	0.192943	cassette	0.71457
TIAL1	chr22:38674118-38674179	106::18	136::10	9::248	9::216	0.192968	cassette_multi	0.714516
ANK3	chr25:15644708-15644758	142::26	153::20	146::83	149::114	0.193058	mutually_exclusive	0.714312
PHF11	chr10:19398171-19398338	25::5	33::4	16::35	6::35	0.193147	cassette_multi	0.714111
LOC101122720	chr14:53129818-53129830	29::6	21::9	52::56	48::49	0.193192	cassette_multi	0.714011
MAPK8IP3	chr24:1308610-1308612	3::2	1::3	4::7	3::2	0.193259	alt5	0.713861
ATG4C	chr1:37763445-37763451	2::16	0::14	1::31	3::23	0.193277	cassette	0.713821
CEBPZ	chr3:86780009-86780361	86::58	122::96	35::87	50::81	0.193592	unknown	0.713113
LOC101106394	chr26:5911072-5911230	5::26	1::17	16::96	14::50	0.193959	cassette	0.71229
MBNL1	chr1:233474016-233474069	608::121	623::183	44::758	68::610	0.194202	cassette	0.711746
DDX23	chr3:137153266-137153333	25::54	33::45	27::75	26::79	0.194325	cassette	0.711472
LOC101115115	chr4:40459920-40459973	89::12	111::7	9::743	7::513	0.194358	altstart	0.711396
ASAP2	chr3:18652495-18652629	3::2	0::5	2::7	2::11	0.194653	cassette	0.710739
HNRPLL	chr3:85500070-85500151	72::9	41::9	7::51	5::45	0.194671	cassette	0.710698
LOC101111507	chr23:22744527-22744607	34::99	37::157	138::130	207::170	0.194752	altstart	0.710519
LOC101102741	chr9:3663943-3664023	5::7	2::9	8::15	7::9	0.194793	altstart	0.710427
NADKD1	chr16:37945600-37945665	28::69	34::50	19::56	17::48	0.194829	cassette	0.710347
GSE1	chr14:11125167-11125209	17::5	24::1	16::21	24::23	0.194887	alt3	0.710217
CEP350	chr12:59261094-59261095	3::13	1::19	6::13	10::18	0.195178	alt3	0.70957
ND6	chrm:11091-11158	5::8	0::5	102287::84829	108640::96409	0.195263	unknown	0.709381
NSUN6	chr13:32070412-32070523	29::6	12::0	11::19	5::12	0.19543	cassette	0.709009
YAP1	chr15:6091536-6091583	58::104	55::127	39::82	48::87	0.195454	cassette	0.708956
LINS	chr18:5170691-5171227	7::19	4::10	27::49	26::28	0.19578	alt3	0.708231
DLC1	chr26:22579516-22579652	3::4	17::8	6::20	8::36	0.195957	altstart	0.707839
EIF2C2	chr9:15986694-15986719	12::4	15::0	10::17	15::20	0.19597	alt3	0.70781
ATP6	chrm:6510-6514	11::14	0::4	257992::252509	262368::261618	0.196018	alt5	0.707705
ZKSCAN5	chr24:36796286-36796366	10::5	26::5	9::42	7::39	0.196125	altend	0.707468
ND4L	chrm:11139-11158	1::8	3::5	101169::103160	105278::108987	0.196148	alt5	0.707416
ZFAND2B	chr2:220135520-220135521	7::11	14::10	6::5	8::8	0.196153	alt5	0.707406
DENND6B	chr3:223910125-223910130	3::16	0::15	3::28	2::26	0.196201	alt5	0.707298
CNOT8	chr5:63576655-63576729	3::20	6::10	8::69	6::45	0.196295	altstart	0.707091
CPSF2	chr18:55749621-55749708	5::9	6::3	7::57	8::51	0.19639	cassette	0.706881
ERI3	chr1:18774674-18774749	9::73	11::57	39::80	29::89	0.196435	cassette	0.706781
NR4A1	chr3:134123696-134123756	105::70	273::123	4::911	9::1507	0.1965	altstart	0.706638
41889	chr4:61282773-61282779	2::178	28::202	106::205	124::211	0.196648	alt3	0.70631
CSF2RA	chrx:539197-539226	3::8	0::6	4::4	2::3	0.196808	cassette	0.705958
HABP2	chr22:33017045-33017152	7::1	0::18	2478::855	2032::824	0.196861	mutually_exclusive	0.70584
DNAJA3	chr24:3627174-3627290	175::111	207::86	53::219	41::212	0.196867	cassette	0.705827
LOC101115230	chr17:50486503-50487078	470::1380	6::238	4207::1069	4340::1636	0.19687	cassette_multi	0.70582
PXN	chr17:62217427-62217507	6::11	1::17	8::61	10::89	0.196935	altstart	0.705676
LOC101120860	chr15:5811799-5811855	29::10	17::13	4::96	6::74	0.197115	cassette	0.705279
DICER1	chr18:58699171-58699198	18::58	14::77	18::72	25::97	0.197188	cassette	0.70512
MRPL38	chr11:54735546-54735618	2::5	5::0	244::59	261::66	0.197243	mutually_exclusive	0.704999
CD276	chr7:20130880-20130960	5::7	4::2	4::14	2::15	0.197897	altend	0.70356
CRK	chr11:22196067-22196237	45::45	50::42	33::76	55::80	0.197947	alt5	0.703451
FERMT1	chr13:47587437-47587605	6::6	15::8	4::6	8::5	0.19826	unknown	0.702765
TMBIM6	chr3:136371326-136371389	640::30	768::83	9::1201	26::937	0.198325	cassette	0.702623
C16H5orf28	chr16:31308701-31308781	3::3	3::0	4::8	1::4	0.198393	altstart	0.702475
CEP44	chr2:105384790-105384898	6::13	2::25	8::45	8::35	0.198404	cassette	0.70245
ARHGEF11	chr1:105499884-105499885	4::10	1::22	7::11	15::26	0.198559	alt3	0.702111
FBRSL1	chr17:44208209-44208304	1::8	7::7	7::14	12::17	0.198595	alt5	0.702031
ND4	chrm:12837-12970	0::5	8::0	26288::69326	36908::79718	0.198674	mutually_exclusive	0.701859
OMYHC2A	chr11:29083503-29083646	0::7365	1035::10268	3384::12542	4757::14261	0.198705	cassette	0.701792
SMARCC2	chr3:163092625-163092640	19::9	26::5	21::23	37::35	0.198762	alt5	0.701667
RIPK2	chr9:86495974-86495976	40::0	45::12	15::47	17::49	0.19884	alt3	0.701496
MBNL1	chr1:233612686-233612766	191::46	200::60	49::758	80::610	0.199041	altstart	0.701057
C3H12orf75	chr3:173944037-173944172	7::1	3::2	1::11	1::5	0.199446	cassette	0.700174
SCYL2	chr3:169304484-169304487	116::64	91::69	90::119	98::119	0.199501	alt5	0.700055
MAU2	chr5:3726262-3726263	6::2	5::11	3::4	5::5	0.199949	alt5	0.699081
CD84	chr1:109918434-109918531	0::6	1::3	5::3	2::3	0.199976	cassette	0.699022
GAPDH	chr3:207822931-207822935	4::8	1::14	5::6	12::12	0.19999	alt5	0.698991
ATP2C1	chr1:257114561-257114641	36::21	52::40	21::120	31::108	0.20026	altstart	0.698407
GPBP1L1	chr1:20020349-20020351	7::32	18::34	66::161	78::131	0.200326	alt3	0.698263
INPP4A	chr3:102607772-102607952	15::17	20::10	16::20	14::23	0.20047	altend	0.69795
SEC24B	chr6:15972470-15972574	28::39	36::27	10::83	8::81	0.200476	cassette	0.697938
DENND1A	chr3:12285867-12285923	12::19	5::19	8::26	9::29	0.200521	cassette	0.697841
METTL10	chr22:43261173-43261177	6::35	1::27	23::58	16::48	0.200584	alt5	0.697704
GTF2E1	chr1:183715355-183715435	6::2	17::1	6::33	5::33	0.200646	altstart	0.697569
LOC101102002	chr12:49020584-49021563	3::2	4::0	35::13	29::7	0.200655	altend	0.69755
SLC39A10	chr2:196968564-196968672	7::7	0::9	5::31	4::19	0.200753	cassette	0.697338
RBM8A	chr1:98281797-98281799	212::40	96::41	195::231	123::155	0.200782	alt3	0.697275
MYL6	chr3:163096452-163096496	348::1240	356::984	490::388	416::375	0.200941	cassette	0.696931
EYA4	chr8:58690227-58690295	43::179	92::292	78::110	120::143	0.201004	cassette	0.696794
SH3GLB1	chr1:63263142-63263190	3::2	1::4	4::4	3::5	0.201025	alt5	0.696749
SPECC1L	chr17:70884994-70885074	1::14	4::8	5::12	6::12	0.201138	altstart	0.696506
RALGAPB	chr13:66987064-66987266	31::19	55::27	13::33	33::37	0.201173	unknown	0.69643
UBE2D4	chr19:268261-268265	192::36	153::19	220::164	160::124	0.201183	alt3	0.696409
NASP	chr1:20004234-20005214	49::3	47::6	5::49	9::51	0.201203	cassette	0.696366
FYCO1	chr19:53252387-53252467	25::25	74::53	20::146	49::236	0.201225	altstart	0.696319
GREB1L	chr23:35030538-35030618	5::5	6::12	4::19	19::41	0.201282	altstart	0.696194
16S	chrm:11139-11158	1::8	3::5	101169::103142	105278::109824	0.201378	alt5	0.695989
tRNA-Leu	chrm:11139-11158	1::8	3::5	101169::103142	105278::109824	0.201378	alt5	0.695989
ND2	chrm:11139-11158	1::8	3::5	101169::103142	105278::109824	0.201378	alt5	0.695989
ATP6	chrm:11139-11158	1::8	3::5	101169::103142	105278::109824	0.201378	alt5	0.695989
COX3	chrm:11139-11158	1::8	3::5	101169::103142	105278::109824	0.201378	alt5	0.695989
TTLL7	chr1:60293149-60293369	46::2	75::7	5::46	12::59	0.201511	cassette	0.695702
CCAR1	chr25:24892052-24892262	25::183	6::182	89::149	87::113	0.201532	cassette	0.695657
16S	chrm:6510-6514	11::14	0::4	257992::252397	262368::261635	0.201571	alt5	0.695572
tRNA-Leu	chrm:6510-6514	11::14	0::4	257992::252397	262368::261635	0.201571	alt5	0.695572
ND2	chrm:6510-6514	11::14	0::4	257992::252397	262368::261635	0.201571	alt5	0.695572
COX3	chrm:6510-6514	11::14	0::4	257992::252397	262368::261635	0.201571	alt5	0.695572
LOC101106373	chr20:27674909-27674989	53::141	40::87	144::53	77::45	0.2016	altend	0.695509
RBM12	chr13:64435892-64435932	2::3	10::6	18::18	21::31	0.2018	alt5	0.695078
RNF19B	chr2:233817507-233817557	21::79	17::80	29::88	38::74	0.201856	alt3	0.694958
OBSCN	chr5:2377451-2377475	9::100	18::130	19::89	35::114	0.201953	alt5	0.694751
OMYHC2X	chr11:29034990-29035260	0::108517	14333::101778	103950::82588	80558::47751	0.201979	alt3	0.694694
SAMD11	chr12:49605199-49605223	5::31	0::21	30::32	21::18	0.202367	alt3	0.693861
TNNC2	chr13:74139013-74139073	5::0	6::6	118::6201	136::5185	0.202469	mutually_exclusive	0.693641
TCF7L2	chr22:32605658-32605708	9::9	14::7	3::15	6::19	0.20249	cassette	0.693596
RXRG	chr1:115475010-115475013	174::10	113::20	131::200	90::154	0.202522	alt5	0.693528
LOC101122450	chr11:46288421-46288464	8::3	8::0	2::28	1::23	0.202535	cassette	0.693499
MAN1C1	chr2:240180258-240181276	6::2	0::0	26::4	18::6	0.202582	alt3	0.6934
USP34	chr3:46696757-46696852	63::14	102::32	10::97	22::133	0.20265	cassette	0.693253
CSNK1G3	chr5:27619495-27619499	17::5	14::1	9::20	6::18	0.202739	alt5	0.693063
RIPK2	chr9:86498872-86498876	0::40	12::46	17::37	19::38	0.202848	alt5	0.692829
TOM1L2	chr11:34162142-34162201	27::58	29::84	20::36	38::49	0.202855	cassette_multi	0.692815
RBFOX2	chr3:179072298-179072723	8::29	9::26	11::34	22::40	0.202885	altstart	0.692749
BEND7	chr13:27199823-27199827	8::18	1::22	20::30	19::22	0.202952	alt3	0.692606
POLR2E	chr5:40991395-40991487	6::21	15::30	10::120	15::115	0.203128	unknown	0.692229
UGDH	chr6:58586780-58586948	23::16	22::10	17::35	15::20	0.203156	unknown	0.692169
GOLGA4	chr19:10744640-10744738	59::189	62::256	117::535	165::523	0.203232	cassette	0.692008
WNK1	chr3:211672529-211672612	37::82	48::143	29::106	49::140	0.203313	cassette_multi	0.691836
TRMT12	chr9:28485118-28485440	4::7	3::12	58::49	44::53	0.203482	alt5	0.691473
ROCK2	chr3:20158370-20158371	6::2	23::1	2::1	4::2	0.203495	alt5	0.691446
CCP110	chr24:17096140-17096225	8::13	10::7	8::16	7::17	0.203739	cassette	0.690926
FBXO31	chr14:12436508-12436594	13::135	38::203	82::140	113::184	0.203849	cassette	0.690691
RBFOX2	chr3:178995468-178995508	7::42	5::53	12::34	10::40	0.203922	mutually_exclusive	0.690535
FBXW4	chr22:21595147-21595148	7::2	2::5	9::26	9::30	0.203973	alt3	0.690427
MBD1	chr23:50078797-50078930	31::18	57::44	17::50	30::53	0.203981	unknown	0.69041
HSPG2	chr2:243823572-243823573	7::27	9::66	23::22	48::52	0.203994	alt5	0.690382
LOC101120404	chr3:85694438-85694477	11::18	5::18	2::405	2::319	0.20403	altstart	0.690306
SASH1	chr8:72676118-72676198	8::2	11::0	3::14	2::14	0.204051	altstart	0.690261
CUX1	chr24:34642467-34642769	148::15	124::34	12::172	18::152	0.204246	unknown	0.689846
CIC	chr14:50042526-50042582	3::4	4::1	2::11	2::14	0.204317	cassette	0.689695
LOC101115427	chr25:6306266-6306269	5::1	2::1	6::4	2::4	0.20444	alt5	0.689433
ADD1	chr6:115232762-115232827	2::3	0::12	4::98	2::108	0.204449	unknown	0.689416
SOX6	chr15:35621716-35621782	31::12	44::2	6::57	3::91	0.204472	cassette	0.689366
MARK2	chr21:41555153-41555233	7::0	9::3	5::19	5::26	0.204477	altstart	0.689356
PRKAG3	chr2:219786627-219786645	4::34	17::65	37::42	54::61	0.204567	alt3	0.689165
PSD3	chr26:37150376-37150456	6::2	8::0	2::5	1::5	0.204809	altstart	0.68865
PEAR1	chr1:105427487-105427553	8::1	7::2	10::9	9::17	0.204951	alt3	0.688349
MICAL3	chr3:213173643-213173723	0::10	5::21	8::20	16::30	0.205052	altstart	0.688136
FBRSL1	chr17:44208056-44208135	1::16	5::16	10::13	10::15	0.205055	cassette	0.688129
PPP6R3	chr21:45314400-45314486	34::155	27::215	62::96	80::112	0.205061	cassette	0.688118
SP140L	chr2:231491965-231492018	1::10	5::17	5::5	10::6	0.205226	cassette	0.687768
TMEM80	chr21:49404225-49404250	6::9	1::6	9::18	8::11	0.205322	alt3	0.687564
PARP11	chr3:210108754-210108924	6::1	7::4	2::8	4::7	0.205474	unknown	0.687243
USP19	chr19:50845419-50845423	26::15	57::18	16::57	32::86	0.205582	alt3	0.687014
CNOT2	chr3:149309384-149309411	9::1	3::1	3::13	5::11	0.205656	alt3	0.686859
KHSRP	chr5:15668227-15668434	12::6	7::6	34::14	28::18	0.205973	alt3	0.686191
MYO18A	chr11:20109596-20109599	48::34	69::29	55::69	61::69	0.206103	alt3	0.685916
MBIP	chr18:45369987-45369990	10::71	3::60	86::71	64::39	0.206135	alt3	0.685847
SLC27A6	chr5:22629026-22629106	2::5	3::1	10::10	5::4	0.206386	altstart	0.685319
CUTA	chr20:7694128-7694322	15::23	6::26	27::19	33::18	0.206546	alt5	0.684984
DDB2	chr15:75331611-75331802	1::22	3::31	6::25	13::27	0.206565	cassette	0.684943
TRDN	chr8:15002059-15002148	0::58	70::68	2286::2330	2170::2427	0.206567	mutually_exclusive	0.684938
COL12A1	chr8:1838024-1838145	3::5	1::6	2::17	4::14	0.206698	cassette	0.684663
PHLDB1	chr15:28783241-28783334	4::8	11::9	5::23	6::35	0.20684	cassette_multi	0.684366
CCDC141	chr2:130111942-130112022	8::0	4::6	2::3	4::5	0.20708	altend	0.683863
LLGL1	chr11:33939369-33939392	12::2	16::7	10::9	15::18	0.207111	alt5	0.683797
LAS1L	chrx:45518363-45518413	30::79	30::110	52::115	59::114	0.207319	cassette	0.683362
ATF1	chr3:135355471-135355503	0::5	1::0	6::5	7::8	0.207511	alt3	0.682959
WASF3	chr10:33155871-33156046	13::27	4::23	14::16	18::16	0.208034	cassette	0.681866
FCGR2B	chr1:111131059-111131139	10::0	5::1	3::8	1::6	0.208156	altstart	0.681612
ABI3BP	chr1:163738012-163738083	8::53	9::34	18::52	13::31	0.208173	cassette	0.681576
VAPB	chr13:57284031-57284032	6::7	6::2	5::1	3::1	0.208191	alt5	0.681537
FAM214A	chr7:54779728-54779730	94::92	75::53	30::176	19::144	0.20838	alt3	0.681144
ND4L	chrm:14698-14703	10::6	8::11	73178::17593	97629::21671	0.208646	cassette	0.680589
UBC	chr11:32806900-32807075	0::2902	172::0	6439::2133	6488::2906	0.208777	alt5	0.680318
LOC101120693	chr15:78012141-78012155	78::0	42::70	8::15	4::7	0.20879	alt3	0.680291
C17H4orf33	chr17:28451406-28451536	4::13	1::16	15::13	12::15	0.208865	alt3	0.680134
NVL	chr12:25590579-25590584	5::63	9::66	44::44	47::59	0.209054	alt3	0.679741
SLCO5A1	chr9:46345134-46345298	3::11	5::6	5::11	3::11	0.209061	cassette	0.679726
EPS15L1	chr5:6332777-6332782	4::3	3::8	4::7	8::13	0.209107	alt3	0.679631
LOC101123419	chr20:26490702-26490711	3::2	1::3	2::13	3::9	0.209147	cassette	0.679548
PSMA3	chr7:67486322-67486440	17::7	8::9	22::84	16::75	0.209174	cassette_multi	0.679492
PPP2R5C	chr18:65506338-65506562	180::134	224::132	42::87	55::85	0.209175	unknown	0.67949
WDR3	chr1:94508443-94508650	15::13	33::22	9::28	20::25	0.209217	unknown	0.679403
B3GALNT2	chr25:8239686-8239796	3::4	3::0	99::102	84::74	0.209396	mutually_exclusive	0.679031
DERL2	chr11:25696314-25696316	66::8	52::1	37::72	24::47	0.209499	alt3	0.678818
PHC1	chr3:205771125-205771149	7::2	5::4	2::17	4::16	0.209622	alt3	0.678562
KIFC3	chr14:25150395-25150423	5::27	5::54	11::9	16::16	0.209701	cassette	0.6784
CYTB	chrm:4685-4776	0::17	14::5	66423::47152	71854::55760	0.209888	mutually_exclusive	0.678013
ND2	chrm:8239-8319	0::337	1532::0	132397::39299	149479::44764	0.210118	mutually_exclusive	0.677536
PMP22	chr11:32342519-32342599	15::26	9::66	36::125	116::370	0.210123	altstart	0.677526
EBP	chrx:53248417-53248473	29::6	15::1	4::37	1::29	0.210237	cassette	0.67729
ZNF609	chr7:42476026-42476161	4::11	1::8	12::14	9::19	0.210277	alt3	0.677207
LRRFIP1	chr1:3223254-3223298	226::168	271::158	75::353	59::299	0.210361	cassette_multi	0.677034
PPP1R9A	chr4:12399277-12399300	2::6	5::5	2::7	3::8	0.210367	cassette	0.677023
FAM178A	chr22:20913898-20913901	9::47	14::39	40::41	43::43	0.210436	alt5	0.676881
CLDND1	chr1:161277506-161277628	43::14	69::12	14::82	9::72	0.210744	cassette	0.676245
TIA1	chr3:38059155-38059187	20::74	24::58	21::48	20::45	0.210767	cassette	0.676198
STIM1	chr15:49320600-49320692	94::16	132::12	17::105	22::122	0.210793	cassette	0.676144
RIN2	chr13:38645268-38645359	7::6	9::4	9::15	15::13	0.211104	mutually_exclusive	0.675503
ZNF642	chr1:14837415-14837541	10::32	1::25	19::40	12::21	0.211227	cassette_multi	0.675251
ZNF642	chr1:14828622-14829102	24::22	21::14	18::39	15::21	0.211471	unknown	0.674748
CYTB	chrm:8239-8319	12::5	309::1532	132397::47152	149479::55760	0.21173	unknown	0.674217
TTC18	chr25:29283677-29283740	7::19	21::24	4::74	5::57	0.211999	cassette	0.673667
ANXA7	chr25:29283677-29283740	7::19	21::24	4::132	5::128	0.211999	cassette	0.673667
FUBP1	chr1:53762650-53762691	114::11	117::17	45::113	45::127	0.212196	altend	0.673262
DHX30	chr19:51734839-51734919	33::88	60::208	66::185	143::292	0.212197	altend	0.67326
LOC101117584	chr5:9330997-9331001	4::15	12::16	18::17	23::20	0.212381	alt5	0.672884
FNBP4	chr15:75727194-75727296	23::30	23::46	67::144	60::104	0.212477	cassette	0.672687
ZCCHC6	chr2:33347490-33347505	24::6	18::0	33::47	24::35	0.212648	alt3	0.672339
OMYHC2X	chr11:29044148-29044271	70876::101252	54485::105741	51135::9013	51392::6518	0.212666	unknown	0.672303
ASB8	chr3:138235661-138237920	4::94	29::88	1157::3106	956::3671	0.212963	cassette	0.671695
RNF128	chrx:121614662-121614665	7::2	23::1	2::38	4::35	0.212999	alt3	0.671622
FGF11	chr11:26759017-26759104	79::10	86::1	19::116	13::85	0.213164	cassette	0.671286
LIMCH1	chr6:60466757-60466868	50::242	63::402	150::327	240::385	0.213262	cassette_multi	0.671086
TATDN1	chr9:28440570-28440646	116::15	102::9	26::103	12::76	0.213503	alt5	0.670597
CAMK2B	chr4:77152598-77152690	8::39	3::48	16::53	19::54	0.213755	cassette_multi	0.670083
INTS1	chr24:41308905-41309019	6::2	5::0	5::15	2::16	0.214181	cassette	0.66922
DLG2	chr21:11168990-11169145	0::15	4::22	13::11	13::8	0.214181	cassette	0.669219
FAM208B	chr13:42111566-42111638	8::58	11::53	33::39	24::45	0.214203	cassette_multi	0.669175
LOC101107157	chr1:104447868-104447956	6::2	9::7	2::7	5::8	0.214251	cassette	0.669076
C22H10orf2	chr22:20971840-20973102	42::41	46::46	20::61	27::49	0.214333	unknown	0.668912
MLL5	chr4:46303576-46303701	23::135	31::136	75::56	74::72	0.214511	cassette	0.668551
RTN4	chr3:68908379-68908384	28::2	5::1	3102::2899	2157::1963	0.214693	alt3	0.668181
DENND6B	chr3:223922030-223922124	1::15	3::9	6::13	5::13	0.214717	unknown	0.668134
USP8	chr7:56845443-56845482	7::4	7::12	8::21	12::23	0.215009	alt3	0.667543
NRF-2	chr7:56947174-56947210	7::20	11::14	19::28	19::35	0.215193	alt5	0.667172
AKR1A1	chr1:19960987-19961067	4::13	10::18	17::75	29::80	0.215377	altstart	0.666801
LPIN1	chr3:20511235-20511305	79::0	112::21	1::130	8::218	0.215416	cassette	0.666721
MLIP	chr20:6530952-6531022	5::0	0::4	7::287	1::255	0.21558	mutually_exclusive	0.666392
CSF2RA	chrx:540321-540388	3::4	0::3	1::4	1::1	0.215633	alt3	0.666284
PKN2	chr1:65369663-65369963	1::17	4::32	12::27	25::35	0.215985	cassette	0.665576
IFT27	chr3:179974858-179974952	4::12	1::15	4::14	4::10	0.216039	cassette_multi	0.665468
C20H6orf136	chr20:27422735-27422741	5::0	1::2	2::5	2::8	0.216088	alt3	0.665369
ATAT1	chr20:27422735-27422741	5::0	1::2	2::5	2::8	0.216088	alt3	0.665369
KIDINS220	chr3:18119925-18119957	24::63	32::63	25::44	25::57	0.216141	cassette_multi	0.665263
RNF114	chr13:77556024-77556174	3::22	7::23	9::48	10::40	0.216182	cassette	0.66518
UBR2	chr20:16406176-16406274	61::28	98::31	56::117	93::159	0.216395	mutually_exclusive	0.664752
USP19	chr19:50845315-50845317	15::26	18::57	36::48	60::69	0.2164	alt5	0.664743
ANKZF1	chr2:220163545-220163606	2::10	0::8	10::10	7::3	0.216411	alt5	0.664721
GLB1L	chr2:220163545-220163606	2::10	0::8	10::10	7::3	0.216411	alt3	0.664721
SPECC1	chr11:33130665-33130745	20::6	7::8	10::21	15::29	0.21647	altend	0.664603
C20H6orf136	chr20:27419908-27422104	5::1	8::1	14::9	10::13	0.216484	alt3	0.664573
IDE	chr22:13626455-13626599	42::11	59::9	34::65	46::68	0.216537	mutually_exclusive	0.664468
SP140L	chr2:231492629-231492712	1::14	5::18	5::5	8::6	0.216676	cassette_multi	0.66419
AKAP13	chr18:15643156-15643221	4::28	7::24	13::11	14::14	0.216684	cassette	0.664174
BIRC6	chr3:91278765-91278937	53::13	62::10	7::26	5::30	0.216769	cassette	0.664002
MLLT3	chr2:88192281-88192361	58::24	99::15	18::67	17::60	0.216836	altstart	0.663869
ZCCHC6	chr2:33349098-33349184	64::9	35::8	10::42	7::40	0.216962	cassette	0.663616
PTPRQ	chr3:116514398-116514743	6::0	5::2	40::32	25::14	0.21702	alt5	0.6635
RAB5B	chr3:163268709-163268767	7::13	9::39	9::250	22::286	0.217039	cassette_multi	0.663463
ENO1	chr12:42689371-42689429	201::84	205::69	129::225	145::204	0.217236	mutually_exclusive	0.663068
PHLDB1	chr15:28780850-28780993	7::13	16::16	9::23	19::35	0.21729	cassette	0.66296
CMC2	chr14:7086652-7086723	5::14	0::9	218::187	159::132	0.217383	mutually_exclusive	0.662775
FGGY	chr1:33931156-33931236	41::4	18::0	4::35	1::21	0.217481	altend	0.662579
TBL1X	chrx:6723480-6723632	3::44	7::60	25::84	37::84	0.217552	cassette	0.662438
ND4L	chrm:4289-4359	25::3	18::10	39632::17593	49536::21671	0.217607	cassette_multi	0.662327
VTI1A	chr22:31918983-31919063	6::3	10::2	6::10	2::10	0.217617	altend	0.662308
ACTN4	chr14:47643122-47643207	52::40	126::54	13::68	21::114	0.217775	cassette_multi	0.661993
NDUFB3	chr2:202339086-202339126	23::23	27::43	31::893	17::760	0.217822	mutually_exclusive	0.661899
WDR6	chr19:50923185-50923270	124::49	75::34	34::37	20::32	0.217839	retain_intron	0.661864
POLE4	chr3:96696318-96696350	0::6	2::2	6::2	4::2	0.217863	alt5	0.661818
SH3BGR	chr1:257667195-257667275	74::65	74::39	3202::2992	2682::2593	0.218129	mutually_exclusive	0.661287
HSPB11	chr1:28234675-28234746	1::14	7::1	2::33	2::20	0.21813	altstart	0.661284
POLR2E	chr5:40992414-40992485	6::29	15::17	11::120	10::115	0.218276	unknown	0.660993
ZMAT3	chr1:206211159-206211162	11::5	6::7	10::14	8::14	0.218361	alt5	0.660826
RBFOX2	chr3:178984528-178984530	18::0	39::4	4::44	9::58	0.218367	alt5	0.660812
C3H9orf116	chr3:982521-982522	1::33	4::35	13::15	18::18	0.218404	alt5	0.660739
TOR1AIP1	chr12:59196918-59196919	59::8	64::15	41::42	38::38	0.218475	alt3	0.660598
MAPRE2	chr23:22334843-22334914	55::1	49::8	1::341	4::335	0.218485	cassette	0.660579
LOC101104047	chrx:43187699-43187894	3::12	9::5	4::3	2::3	0.21872	cassette	0.660111
SLC25A25	chr3:8068609-8068644	44::11	89::31	14::34	23::83	0.218951	cassette	0.659652
MAP4K4	chr3:99779636-99779827	10::67	6::70	30::24	33::36	0.219043	cassette	0.659471
STRN4	chr14:52907323-52907326	32::0	51::6	25::26	50::55	0.219175	alt3	0.659208
FAM126B	chr2:202303290-202303291	30::5	24::1	18::16	15::16	0.219375	alt3	0.658812
LOC101116315	chr6:97333471-97333551	11::0	6::1	1::18	2::15	0.219458	altstart	0.658649
NOP2	chr3:207795429-207795538	13::5	17::13	7::24	10::25	0.219783	unknown	0.658005
SCMH1	chr1:15448273-15448343	1::37	7::68	18::30	25::35	0.219954	cassette_multi	0.657668
LMO7	chr10:51333932-51333969	125::16	93::7	5::143	5::127	0.219967	cassette	0.657643
ECD	chr25:29109802-29109805	6::15	3::20	15::35	20::35	0.220021	alt3	0.657536
TFE3	chrx:52803398-52803463	9::4	18::2	8::19	12::19	0.220103	alt3	0.657374
ATP11B	chr1:202403229-202403301	15::4	5::5	9::27	8::24	0.220297	cassette	0.656992
OMYHC2X	chr11:29040667-29040757	451::1947	0::0	14885::9013	18345::6518	0.220321	mutually_exclusive	0.656944
ZNF605	chr17:43638879-43638981	1::4	0::8	9::9	12::7	0.220446	alt3	0.656698
KLF12	chr10:49246910-49246915	8::3	13::1	1::15	1::19	0.220478	altstart	0.656635
LOC101117272	chr15:2832260-2832514	3::16	0::11	6::12	10::12	0.220923	cassette_multi	0.655759
GRK4	chr6:115201669-115201683	3::5	5::2	9::23	8::16	0.221326	alt5	0.654968
VEZT	chr3:131269314-131269386	45::0	55::9	1::79	6::70	0.221348	cassette	0.654924
ANK2	chr6:12481841-12481939	21::8	31::20	4::57	8::72	0.221443	cassette_multi	0.654739
CD55	chr12:4605520-4605592	1::19	2::12	13::17	8::8	0.221816	cassette_multi	0.654008
KIAA1217	chr13:24364116-24364196	14::16	33::26	22::80	34::80	0.221937	altstart	0.65377
ZNF782	chr2:29229902-29229915	17::7	14::12	10::13	14::15	0.221986	alt5	0.653674
LOC101115729	chr14:55387727-55387822	0::5	1::3	3::9	2::14	0.221994	cassette_multi	0.653658
RBM39	chr13:64478086-64478104	499::665	472::502	399::700	302::576	0.22227	alt3	0.653119
IDNK	chr2:35923599-35923765	1::7	1::1	4::5	1::3	0.222405	cassette	0.652855
ATF6B	chr20:26389650-26389741	0::36	6::35	17::21	16::21	0.222415	cassette	0.652835
RILPL1	chr17:51742995-51743082	331::290	429::275	462::801	573::907	0.222493	mutually_exclusive	0.652683
WNK1	chr3:211681508-211681786	26::76	27::137	40::108	72::141	0.222542	cassette_multi	0.652588
INCA1	chr11:26032117-26032166	28::8	22::2	41::58	37::61	0.222805	alt3	0.652076
ABCD3	chr1:70786560-70786629	53::18	49::28	45::144	39::122	0.223026	mutually_exclusive	0.651644
ATF6B	chr20:26391564-26391572	0::41	6::43	4::30	7::39	0.223087	alt3	0.651525
RTN4	chr3:68908219-68908299	23::31	2::6	769::1118	649::721	0.223141	altstart	0.65142
FUBP1	chr1:53782465-53782468	69::81	70::109	80::88	97::107	0.223258	alt3	0.651192
HIPK3	chr15:62163482-62163544	394::25	448::50	11::325	20::364	0.223266	cassette	0.651178
SDHB	chr2:248383370-248383382	41::49	9::31	60::43	43::28	0.223291	alt5	0.651129
RCBTB2	chr10:18599034-18599082	1::5	5::9	4::30	8::24	0.223442	altstart	0.650836
PIAS3	chr1:98214140-98214153	33::31	20::35	34::93	26::92	0.223475	alt5	0.650772
ATP6	chrm:9066-9139	76::188	53::5	169::40439	316::46836	0.223531	unknown	0.650662
TNRC6A	chr24:22437180-22437290	21::8	0::7	5::42	5::44	0.223644	altstart	0.650442
COL4A2	chr10:84347074-84347147	10::4	35::1	1::19	3::51	0.223713	cassette	0.650309
ADM	chr15:41942394-41942495	7::5	14::4	9::32	6::27	0.223764	cassette	0.65021
OGDH	chr4:76858909-76858953	295::113	438::126	41::516	48::705	0.224006	cassette	0.649741
OMYHCS	chr7:21123185-21123388	0::416	146::0	17206::6619	8042::3896	0.224047	mutually_exclusive	0.649661
PDE5A	chr6:6088403-6088503	8::25	3::22	14::12	12::8	0.224058	cassette_multi	0.649639
PDE5A	chr6:6099024-6099131	8::19	3::14	10::12	11::8	0.224132	mutually_exclusive	0.649496
FAM219A	chr2:36948238-36948239	18::2	23::10	3::6	5::14	0.224267	alt3	0.649235
NFIB	chr2:82157469-82157551	52::15	50::20	6::91	12::86	0.224293	cassette_multi	0.649184
SUCO	chr12:38255316-38255319	0::9	4::14	5::7	8::12	0.224303	alt5	0.649165
OBSCN	chr5:2444323-2444505	20::318	104::481	153::170	184::245	0.224328	cassette_multi	0.649117
ND2	chrm:13001-13003	1::7	0::0	27119::39299	37252::44764	0.224369	mutually_exclusive	0.649037
RNF13	chr1:236362869-236362936	39::1	50::6	1::120	4::88	0.224446	cassette	0.648888
MICAL3	chr3:213207669-213207725	9::28	14::28	15::20	17::30	0.224547	cassette_multi	0.648693
TIA1	chr3:38059802-38059918	56::12	55::8	26::48	15::45	0.22457	cassette	0.648649
LRCH4	chr24:35872783-35872884	44::27	38::17	30::26	32::41	0.224581	unknown	0.648628
FAM160A1	chr17:6117138-6117140	5::14	5::4	4::12	4::12	0.224761	alt3	0.648278
PHF11	chr10:19397393-19397405	4::3	14::5	12::21	7::21	0.224845	alt3	0.648117
MYH4	chr11:29008179-29008269	142::15	1::10	12::26	5::15	0.224924	alt3	0.647965
MEF2C	chr5:85648436-85648573	97::388	75::471	299::503	359::504	0.224947	cassette	0.64792
ZMYM1	chr1:9884289-9884475	5::48	0::42	34::20	32::24	0.225015	alt5	0.647788
DFNA5	chr4:71140395-71140647	5::3	3::3	7::15	3::20	0.225036	unknown	0.647749
AP5S1	chr13:50715881-50716134	0::5	2::9	3::3	1::5	0.225058	alt5	0.647706
ASIP	chr13:63237036-63237123	135::139	157::255	29::123	53::209	0.225066	cassette	0.647691
C4H7orf53	chr4:55887118-55890049	25::28	25::15	7::90	15::104	0.22518	alt3	0.647469
STAT5B	chr11:41843958-41844031	7::13	19::10	1::237	2::263	0.225321	altstart	0.647199
RICTOR	chr16:35399780-35399851	25::7	32::2	3::26	1::37	0.225385	cassette	0.647075
LOC101120404	chr3:85751249-85751263	349::82	245::77	54::406	43::320	0.225459	cassette	0.646933
EXOC7	chr11:54582048-54582116	73::36	76::49	21::84	27::83	0.225598	cassette	0.646664
ZNF438	chr13:33360353-33360458	3::2	12::0	1::7	1::5	0.225704	cassette	0.646461
PRKG1	chr22:6887711-6887791	21::20	10::32	24::37	28::42	0.225711	altstart	0.646447
ATP5J	chr1:128875393-128875510	201::1664	137::1706	366::1388	368::1157	0.225792	altstart	0.646291
PPIG	chr2:138778723-138778780	54::2	31::5	15::55	14::42	0.225836	alt3	0.646206
POLR3D	chr2:43113983-43114035	1::13	4::15	1::7	3::7	0.225901	alt5	0.646082
CLPTM1L	chr16:71610005-71610008	12::12	21::10	11::34	13::30	0.226057	alt5	0.645782
ZMYND8	chr13:75362922-75363060	11::0	11::2	6::3	7::7	0.226097	alt5	0.645705
KDM6A	chrx:41999430-41999531	6::84	28::94	39::82	46::88	0.226195	cassette	0.645517
PSME4	chr3:70073158-70073232	120::4	154::22	1::159	3::160	0.226245	cassette	0.645422
CD97	chr5:9458653-9458784	6::3	15::13	2::24	8::37	0.22632	cassette	0.645277
ITSN2	chr3:31727760-31727788	6::3	10::1	1::15	1::17	0.226332	cassette	0.645254
MLIP	chr20:6472998-6473072	0::5	4::0	3::287	4::255	0.226379	mutually_exclusive	0.645163
CHCHD7	chr9:36214896-36214940	20::169	7::99	35::216	17::155	0.226392	alt3	0.645139
NREP	chr7:1938377-1938451	0::6	6::2	8::341	9::439	0.226402	mutually_exclusive	0.645119
JUP	chr11:41448678-41449022	9::51	12::83	28::42	47::47	0.226799	retain_intron	0.644359
FMO3	chr12:36826501-36826904	3::21	0::14	21::22	10::16	0.226953	altend	0.644064
CCT8	chr1:125292098-125292207	145::377	169::317	286::465	221::404	0.226988	cassette	0.643997
N4BP2	chr6:59076345-59076437	5::4	6::10	2::19	5::21	0.227033	cassette	0.643911
BCL9L	chr15:28986407-28986413	11::1	5::0	3::18	2::34	0.227089	alt3	0.643804
AHCYL1	chr1:86444409-86444464	27::4	28::1	1::128	1::110	0.22729	altstart	0.64342
CDKN2AIP	chr26:13004320-13004351	8::26	10::13	29::36	15::22	0.227299	alt5	0.643403
CHD1L	chr1:97303288-97303394	9::95	2::60	46::115	33::65	0.227393	cassette	0.643222
FBRSL1	chr17:44207182-44207188	0::12	1::5	3::11	2::7	0.227661	alt5	0.642712
KIAA1109	chr17:35099443-35099493	3::48	7::56	17::27	21::30	0.227758	cassette	0.642527
CISD2	chr6:22118121-22118174	15::23	4::11	16::107	8::82	0.228054	unknown	0.641962
C1H1orf43	chr1:103081821-103081938	5::2	2::6	144::126	131::99	0.228065	mutually_exclusive	0.641941
KIAA1217	chr13:24472756-24472791	19::105	26::109	51::80	64::80	0.228156	cassette	0.641768
FXR1	chr1:204306174-204306254	368::1009	282::612	595::820	367::592	0.228348	cassette	0.641403
MYSM1	chr1:33139280-33139416	0::11	2::8	5::13	4::15	0.228365	mutually_exclusive	0.641371
UBE2D4	chr19:267389-267393	197::36	154::19	558::627	443::482	0.22841	alt5	0.641284
BIRC6	chr3:91397083-91397125	8::5	8::2	7::14	4::14	0.22845	alt3	0.641209
SERF2	chr18:54375180-54375435	18::107	23::96	119::261	164::259	0.228686	cassette	0.640761
MADD	chr15:75406970-75407039	4::22	4::47	15::11	24::14	0.228742	cassette	0.640655
CLASP2	chr19:7731509-7731535	17::103	31::247	29::92	73::105	0.228763	cassette	0.640613
AKAP13	chr18:15689253-15689258	3::11	16::15	11::18	24::31	0.228773	alt3	0.640595
DUT	chr7:59046100-59046121	28::38	32::24	33::140	20::120	0.228855	altstart	0.640439
DCAF8	chr1:109595147-109595302	139::44	195::78	32::202	53::234	0.229015	cassette	0.640136
AKAP13	chr18:15688652-15688653	13::3	17::16	3::17	6::37	0.229163	alt5	0.639856
GTDC1	chr2:164974844-164974988	6::35	7::25	18::24	13::25	0.22919	cassette	0.639804
C3H2orf29	chr3:100196827-100196923	17::68	22::115	30::76	50::76	0.229384	cassette	0.639437
CREM	chr13:17246665-17246714	4::2	1::3	15::209	8::289	0.229401	mutually_exclusive	0.639406
KIAA0753	chr11:24892994-24893089	3::3	4::0	2::12	1::5	0.229474	cassette	0.639267
FXYD5	chr14:44982670-44982729	5::5	5::11	8::6	11::5	0.229542	alt5	0.639138
LRCH3	chr1:188547578-188547662	18::22	17::12	24::20	34::36	0.229731	alt5	0.638781
PPRC1	chr22:21984112-21984213	6::1	11::0	8::11	13::10	0.229889	alt3	0.638482
VPS9D1	chr14:14112573-14112602	2::4	0::8	2::11	1::9	0.229961	alt5	0.638346
SORBS2	chr26:14601948-14601971	17::30	13::14	23::30	12::17	0.230102	altstart	0.638079
NEURL	chr22:23203512-23203592	4::55	7::48	35::77	32::79	0.230252	altstart	0.637796
CLCN1	chr4:106151789-106152205	58::0	58::10	5::50	12::72	0.23033	alt5	0.63765
PCIF1	chr13:74225900-74225960	13::4	20::3	4::28	2::33	0.230753	cassette	0.636853
LOC101104574	chr5:44178665-44178755	27::159	34::152	166::131	166::108	0.230882	cassette	0.63661
PKN3	chr3:7593629-7593840	8::2	15::0	5::10	4::13	0.230927	alt3	0.636526
HEATR2	chr24:41654598-41654678	2::3	0::3	5::17	3::17	0.231164	altstart	0.63608
NFRKB	chr21:35261387-35261390	2::10	5::10	3::10	6::13	0.231176	alt3	0.636058
POP7	chr24:35774228-35774273	11::16	14::5	17::17	16::12	0.231213	alt5	0.635988
ZMYM5	chr10:36431347-36431415	25::0	20::3	1::82	3::67	0.231387	cassette	0.635661
RRAGB	chrx:47432301-47433299	16::0	9::2	1::9	2::6	0.23142	cassette	0.635599
FOXP2	chr4:53792551-53792752	2::14	0::17	5::7	9::8	0.231465	cassette	0.635515
SSH2	chr11:20640560-20640561	5::0	9::5	2::1	7::3	0.231575	alt5	0.635308
CNOT2	chr3:149203365-149203547	18::125	11::123	53::64	59::56	0.231645	cassette_multi	0.635176
NRK	chrx:124599196-124599197	6::0	7::6	2::15	2::18	0.231754	alt5	0.634972
SMTNL1	chr15:78012141-78012164	78::154	42::14	8::16	4::8	0.231782	alt3	0.634921
KDM5C	chrx:49741497-49741506	28::1	53::8	13::33	28::63	0.231803	alt5	0.634881
STAT5A	chr11:41895683-41895763	7::16	6::8	6::41	3::37	0.231952	altend	0.634602
[truncated: 20,067 more rows]
