# Supplementary material for: Comparative analysis of alternative splicing events in skeletal muscle of different sheep
Source: Heliyon. 2023 Nov 8;9(11):e22118. doi: 10.1016/j.heliyon.2023.e22118 (PMC10682031; doi:10.1016/j.heliyon.2023.e22118)
Supplement: Multimedia component 2 [file mmc2.xls]

## Sheet: gProfiler
Number	Symbol	Serial number	ENSG	Official name	Description	Databases
1	RBFOX2	1.1	ENSOARG00000018669	RBFOX2	RNA binding protein, fox-1 homolog (C. elegans) 2 [Source:HGNC Symbol;Acc:HGNC:9906]	HGNC
2	MTMR1	2.1	ENSOARG00000008874	MTMR1	myotubularin related protein 1 [Source:HGNC Symbol;Acc:HGNC:7449]	HGNC, WIKIGENE, ENTREZGENE
3	PEMT	3.1	ENSOARG00000001684	PEMT	phosphatidylethanolamine N-methyltransferase [Source:HGNC Symbol;Acc:HGNC:8830]	HGNC, WIKIGENE, ENTREZGENE
4	MYH4	4.1	ENSOARG00000009609	MYH4	myosin, heavy chain 4, skeletal muscle [Source:HGNC Symbol;Acc:HGNC:7574]	HGNC
5	LRRFIP1	5.1	ENSOARG00000019011	LRRFIP1	leucine rich repeat (in FLII) interacting protein 1 [Source:HGNC Symbol;Acc:HGNC:6702]	WIKIGENE, HGNC, ENTREZGENE
6	ATRN	6.1	ENSOARG00000002627	ATRN	attractin [Source:HGNC Symbol;Acc:HGNC:885]	WIKIGENE, HGNC, ENTREZGENE
7	ME1	7.1	ENSOARG00000007496	ME1	malic enzyme 1, NADP(+)-dependent, cytosolic [Source:HGNC Symbol;Acc:HGNC:6983]	ENTREZGENE, HGNC, WIKIGENE
8	CLINT1	8.1	ENSOARG00000012788	CLINT1	clathrin interactor 1 [Source:HGNC Symbol;Acc:HGNC:23186]	ENTREZGENE, WIKIGENE, HGNC
9	AP5S1	9.1	ENSOARG00000001075	AP5S1	adaptor related protein complex 5, sigma 1 subunit [Source:HGNC Symbol;Acc:HGNC:15875]	ENTREZGENE, HGNC, WIKIGENE
10	ABI3BP	10.1	ENSOARG00000018194	ABI3BP	ABI family member 3 binding protein [Source:HGNC Symbol;Acc:HGNC:17265]	HGNC, WIKIGENE, ENTREZGENE
11	NEB	11.1	ENSOARG00000008659	NEB	nebulin [Source:HGNC Symbol;Acc:HGNC:7720]	HGNC
12	C3H12ORF73	12.1	ENSOARG00000016457	C12ORF73	chromosome 12 open reading frame 73 [Source:HGNC Symbol;Acc:HGNC:34450]	WIKIGENE, ENTREZGENE
13	ALPK2	13.1	ENSOARG00000005476	ALPK2	alpha kinase 2 [Source:HGNC Symbol;Acc:HGNC:20565]	ENTREZGENE, HGNC, WIKIGENE
14	LOC101114712	14.1	ENSOARG00000005325	N/A	Uncharacterized protein [Source:UniProtKB/TrEMBL;Acc:W5P5L3]	WIKIGENE, ENTREZGENE
15	C23H18ORF21	15.1	ENSOARG00000005606	C18ORF21	chromosome 18 open reading frame 21 [Source:HGNC Symbol;Acc:HGNC:28802]	ENTREZGENE, WIKIGENE
16	CTNNBL1	16.1	ENSOARG00000018097	CTNNBL1	catenin beta like 1 [Source:HGNC Symbol;Acc:HGNC:15879]	ENTREZGENE, WIKIGENE, HGNC
17	ZFP90	17.1	ENSOARG00000003429	ZFP90	ZFP90 zinc finger protein [Source:HGNC Symbol;Acc:HGNC:23329]	ENTREZGENE, WIKIGENE, HGNC
18	RSRP1	18.1	ENSOARG00000006256	RSRP1	arginine/serine-rich protein 1 [Source:HGNC Symbol;Acc:HGNC:25234]	HGNC
19	MYBPC1	19.1	ENSOARG00000015112	MYBPC1	myosin binding protein C, slow type [Source:HGNC Symbol;Acc:HGNC:7549]	WIKIGENE, HGNC, ENTREZGENE
20	STAU2	20.1	ENSOARG00000006011	STAU2	staufen double-stranded RNA binding protein 2 [Source:HGNC Symbol;Acc:HGNC:11371]	WIKIGENE, HGNC, ENTREZGENE
21	INVS	21.1	ENSOARG00000010887	INVS	inversin [Source:HGNC Symbol;Acc:HGNC:17870]	ENTREZGENE, HGNC, WIKIGENE
22	NCOR1	22.1	ENSOARG00000017147	NCOR1	nuclear receptor corepressor 1 [Source:HGNC Symbol;Acc:HGNC:7672]	HGNC
23	LTBP1	23.1	ENSOARG00000010344	LTBP1	latent transforming growth factor beta binding protein 1 [Source:HGNC Symbol;Acc:HGNC:6714]	WIKIGENE, HGNC, ENTREZGENE
24	INSR	24.1	ENSOARG00000000285	INSR	insulin receptor [Source:HGNC Symbol;Acc:HGNC:6091]	HGNC, WIKIGENE, ENTREZGENE
25	ELN	25.1	ENSOARG00000011945	ELN	elastin [Source:HGNC Symbol;Acc:HGNC:3327]	HGNC
26	SLC16A10	26.1	ENSOARG00000009877	SLC16A10	solute carrier family 16 (aromatic amino acid transporter), member 10 [Source:HGNC Symbol;Acc:HGNC:17027]	HGNC
27	SND1	27.1	ENSOARG00000002149	SND1	staphylococcal nuclease and tudor domain containing 1 [Source:HGNC Symbol;Acc:HGNC:30646]	HGNC
28	ZNF470	28.1	N/A	N/A	N/A	N/A
29	WDR67	29.1	N/A	N/A	N/A	N/A
30	OMYHC2X	30.1	N/A	N/A	N/A	N/A
31	KIAA0528	31.1	N/A	N/A	N/A	N/A
32	OBSCN	32.1	ENSOARG00000005438	OBSCN	obscurin, cytoskeletal calmodulin and titin-interacting RhoGEF [Source:HGNC Symbol;Acc:HGNC:15719]	HGNC
33	LOC100125623	33.1	N/A	N/A	N/A	N/A
34	UBR4	34.1	ENSOARG00000010202	UBR4	ubiquitin protein ligase E3 component n-recognin 4 [Source:HGNC Symbol;Acc:HGNC:30313]	HGNC
35	NMRK1	35.1	ENSOARG00000012574	NMRK1	nicotinamide riboside kinase 1 [Source:HGNC Symbol;Acc:HGNC:26057]	WIKIGENE, HGNC, ENTREZGENE
36	PPIP5K1	36.1	ENSOARG00000010381	PPIP5K1	diphosphoinositol pentakisphosphate kinase 1 [Source:HGNC Symbol;Acc:HGNC:29023]	ENTREZGENE, HGNC, WIKIGENE
37	WHSC1L1	37.1	ENSOARG00000001447	WHSC1L1	Wolf-Hirschhorn syndrome candidate 1-like 1 [Source:HGNC Symbol;Acc:HGNC:12767]	WIKIGENE, HGNC, ENTREZGENE
38	ST7	38.1	ENSOARG00000019091	ST7	suppression of tumorigenicity 7 [Source:HGNC Symbol;Acc:HGNC:11351]	HGNC
39	OBSL1	39.1	ENSOARG00000020239	OBSL1	obscurin-like 1 [Source:HGNC Symbol;Acc:HGNC:29092]	ENTREZGENE, WIKIGENE, HGNC
40	ZDHHC16	40.1	ENSOARG00000010220	ZDHHC16	zinc finger, DHHC-type containing 16 [Source:HGNC Symbol;Acc:HGNC:20714]	ENTREZGENE, WIKIGENE, HGNC
41	LOC101115230	41.1	N/A	N/A	N/A	N/A
42	SIN1	42.1	N/A	N/A	N/A	N/A
43	C9H8ORF22	43.1	N/A	N/A	N/A	N/A
44	RARS2	44.1	ENSOARG00000013003	RARS2	arginyl-tRNA synthetase 2, mitochondrial [Source:HGNC Symbol;Acc:HGNC:21406]	HGNC, WIKIGENE, ENTREZGENE
45	LOC101115969	45.1	N/A	N/A	N/A	N/A
46	CFLAR	46.1	ENSOARG00000016852	CFLAR	CASP8 and FADD like apoptosis regulator [Source:HGNC Symbol;Acc:HGNC:1876]	WIKIGENE, HGNC, ENTREZGENE
47	TP53INP1	47.1	ENSOARG00000006070	TP53INP1	tumor protein p53 inducible nuclear protein 1 [Source:HGNC Symbol;Acc:HGNC:18022]	ENTREZGENE, WIKIGENE, HGNC
48	FHL1	48.1	ENSOARG00000011424	FHL1	four and a half LIM domains 1 [Source:HGNC Symbol;Acc:HGNC:3702]	ENTREZGENE, HGNC, WIKIGENE
49	R3HDM1	49.1	ENSOARG00000010788	R3HDM1	R3H domain containing 1 [Source:HGNC Symbol;Acc:HGNC:9757]	HGNC, WIKIGENE, ENTREZGENE
50	LOC101116519	50.1	N/A	N/A	N/A	N/A
51	NFX1	51.1	ENSOARG00000009478	NFX1	nuclear transcription factor, X-box binding 1 [Source:HGNC Symbol;Acc:HGNC:7803]	HGNC, WIKIGENE, ENTREZGENE
52	CDK2	52.1	ENSOARG00000010667	CDK2	cyclin-dependent kinase 2 [Source:HGNC Symbol;Acc:HGNC:1771]	WIKIGENE, HGNC, ENTREZGENE
53	MLLT4	53.1	ENSOARG00000004988	MLLT4	myeloid/lymphoid or mixed-lineage leukemia; translocated to, 4 [Source:HGNC Symbol;Acc:HGNC:7137]	HGNC
54	TEX9	54.1	ENSOARG00000020882	TEX9	testis expressed 9 [Source:HGNC Symbol;Acc:HGNC:29585]	ENTREZGENE, HGNC, WIKIGENE
55	LCLAT1	55.1	ENSOARG00000019640	LCLAT1	lysocardiolipin acyltransferase 1 [Source:HGNC Symbol;Acc:HGNC:26756]	ENTREZGENE, HGNC, WIKIGENE
56	PHF11	56.1	N/A	N/A	N/A	N/A
57	ARID4A	57.1	ENSOARG00000021110	ARID4A	AT-rich interaction domain 4A [Source:HGNC Symbol;Acc:HGNC:9885]	WIKIGENE, HGNC, ENTREZGENE
58	VLDLR	58.1	ENSOARG00000013303	VLDLR	very low density lipoprotein receptor [Source:HGNC Symbol;Acc:HGNC:12698]	ENTREZGENE, HGNC, WIKIGENE
59	FN1	59.1	ENSOARG00000019329	FN1	fibronectin 1 [Source:HGNC Symbol;Acc:HGNC:3778]	WIKIGENE, HGNC, ENTREZGENE
60	STAMBP	60.1	ENSOARG00000012095	STAMBP	STAM binding protein [Source:HGNC Symbol;Acc:HGNC:16950]	ENTREZGENE, WIKIGENE, HGNC
61	OSGEPL1	61.1	ENSOARG00000016326	OSGEPL1	O-sialoglycoprotein endopeptidase-like 1 [Source:HGNC Symbol;Acc:HGNC:23075]	ENTREZGENE, WIKIGENE, HGNC
62	FGF2	62.1	ENSOARG00000017222	SPATA5	spermatogenesis associated 5 [Source:HGNC Symbol;Acc:HGNC:18119]	WIKIGENE, UNIPROT_GN, ENTREZGENE
63	KIAA1191	63.1	ENSOARG00000016524	KIAA1191	KIAA1191 [Source:HGNC Symbol;Acc:HGNC:29209]	WIKIGENE, HGNC, ENTREZGENE
64	PRKAG2	64.1	ENSOARG00000004505	PRKAG2	protein kinase, AMP-activated, gamma 2 non-catalytic subunit [Source:HGNC Symbol;Acc:HGNC:9386]	ENTREZGENE, HGNC, WIKIGENE
65	FAM13A	65.1	N/A	N/A	N/A	N/A
66	GAA	66.1	ENSOARG00000002285	GAA	glucosidase, alpha; acid [Source:HGNC Symbol;Acc:HGNC:4065]	WIKIGENE, HGNC, ENTREZGENE
67	ZNF642	67.1	N/A	N/A	N/A	N/A
68	LMO7	68.1	ENSOARG00000015818	LMO7	LIM domain 7 [Source:HGNC Symbol;Acc:HGNC:6646]	ENTREZGENE, WIKIGENE, HGNC
69	APBB2	69.1	ENSOARG00000013063	APBB2	amyloid beta (A4) precursor protein-binding, family B, member 2 [Source:HGNC Symbol;Acc:HGNC:582]	ENTREZGENE, WIKIGENE, HGNC
70	MSI2	70.1	ENSOARG00000007848	MSI2	musashi RNA binding protein 2 [Source:HGNC Symbol;Acc:HGNC:18585]	HGNC
71	TUSC3	71.1	ENSOARG00000009678	TUSC3	tumor suppressor candidate 3 [Source:HGNC Symbol;Acc:HGNC:30242]	HGNC, WIKIGENE, ENTREZGENE
72	KLF10	72.1	ENSOARG00000017131	KLF10	Kruppel-like factor 10 [Source:HGNC Symbol;Acc:HGNC:11810]	ENTREZGENE, WIKIGENE, HGNC
73	LOC101106373	73.1	ENSOARG00000013795	N/A	N/A	WIKIGENE, ENTREZGENE
74	ATP13A5	74.1	ENSOARG00000020438	ATP13A5	ATPase type 13A5 [Source:HGNC Symbol;Acc:HGNC:31789]	WIKIGENE, HGNC, ENTREZGENE
75	C3H2ORF29	75.1	N/A	N/A	N/A	N/A
76	SLC25A17	76.1	ENSOARG00000017634	SLC25A17	solute carrier family 25 (mitochondrial carrier; peroxisomal membrane protein, 34kDa), member 17 [Source:HGNC Symbol;Acc:HGNC:10987]	HGNC, WIKIGENE, ENTREZGENE
77	ITIH4	77.1	ENSOARG00000000729	ITIH4	inter-alpha-trypsin inhibitor heavy chain family member 4 [Source:HGNC Symbol;Acc:HGNC:6169]	ENTREZGENE, WIKIGENE, HGNC
78	TMEM170A	78.1	ENSOARG00000006777	N/A	Uncharacterized protein [Source:UniProtKB/TrEMBL;Acc:W5PA00]	ENTREZGENE, WIKIGENE
79	LRCH3	79.1	ENSOARG00000020271	LRCH3	leucine-rich repeats and calponin homology (CH) domain containing 3 [Source:HGNC Symbol;Acc:HGNC:28637]	HGNC, WIKIGENE, ENTREZGENE
80	NPNT	80.1	ENSOARG00000009750	NPNT	nephronectin [Source:HGNC Symbol;Acc:HGNC:27405]	HGNC
81	ST7L	81.1	ENSOARG00000019695	ST7L	suppression of tumorigenicity 7 like [Source:HGNC Symbol;Acc:HGNC:18441]	HGNC
82	AGA	82.1	ENSOARG00000006863	AGA	aspartylglucosaminidase [Source:HGNC Symbol;Acc:HGNC:318]	HGNC
83	ZNF691	83.1	ENSOARG00000009691	ZNF691	zinc finger protein 691 [Source:HGNC Symbol;Acc:HGNC:28028]	WIKIGENE, HGNC, ENTREZGENE
84	ABLIM1	84.1	ENSOARG00000015139	ABLIM1	actin binding LIM protein 1 [Source:HGNC Symbol;Acc:HGNC:78]	ENTREZGENE, WIKIGENE, HGNC
85	LOC101105780	85.1	N/A	N/A	N/A	N/A
86	MON2	86.1	ENSOARG00000004366	MON2	MON2 homolog, regulator of endosome-to-Golgi trafficking [Source:HGNC Symbol;Acc:HGNC:29177]	WIKIGENE, HGNC, ENTREZGENE
87	SPTAN1	87.1	ENSOARG00000009772	SPTAN1	spectrin, alpha, non-erythrocytic 1 [Source:HGNC Symbol;Acc:HGNC:11273]	HGNC
88	RPP14	88.1	ENSOARG00000012424	N/A	Uncharacterized protein [Source:UniProtKB/TrEMBL;Acc:W5PS87]	ENTREZGENE, WIKIGENE
89	SSFA2	89.1	ENSOARG00000016834	SSFA2	sperm specific antigen 2 [Source:HGNC Symbol;Acc:HGNC:11319]	ENTREZGENE, WIKIGENE, HGNC
90	CD55	90.1	ENSOARG00000007971	CD55	CD55 molecule, decay accelerating factor for complement (Cromer blood group) [Source:HGNC Symbol;Acc:HGNC:2665]	HGNC
91	C2H9ORF89	91.1	N/A	N/A	N/A	N/A
92	ENTREZGENE_ACC:41892	92.1	N/A	N/A	N/A	N/A
93	LOC101105367	93.1	N/A	N/A	N/A	N/A
94	ENDOV	94.1	ENSOARG00000000766	ENDOV	endonuclease V [Source:HGNC Symbol;Acc:HGNC:26640]	ENTREZGENE, WIKIGENE, HGNC
95	NUDT13	95.1	ENSOARG00000007459	NUDT13	nudix hydrolase 13 [Source:HGNC Symbol;Acc:HGNC:18827]	HGNC, WIKIGENE, ENTREZGENE
96	SPOPL	96.1	ENSOARG00000010266	SPOPL	speckle type POZ protein like [Source:HGNC Symbol;Acc:HGNC:27934]	WIKIGENE, HGNC, ENTREZGENE
97	CCDC111	97.1	N/A	N/A	N/A	N/A
98	COL12A1	98.1	ENSOARG00000006410	COL12A1	collagen, type XII, alpha 1 [Source:HGNC Symbol;Acc:HGNC:2188]	ENTREZGENE, WIKIGENE, HGNC
99	RERE	99.1	ENSOARG00000009688	RERE	arginine-glutamic acid dipeptide (RE) repeats [Source:HGNC Symbol;Acc:HGNC:9965]	HGNC
100	WNK1	100.1	ENSOARG00000012356	WNK1	WNK lysine deficient protein kinase 1 [Source:HGNC Symbol;Acc:HGNC:14540]	HGNC
101	PIK3R1	101.1	ENSOARG00000005870	PIK3R1	phosphoinositide-3-kinase regulatory subunit 1 [Source:HGNC Symbol;Acc:HGNC:8979]	ENTREZGENE, HGNC, WIKIGENE
102	BNIP2	102.1	ENSOARG00000020826	BNIP2	BCL2/adenovirus E1B 19kDa interacting protein 2 [Source:HGNC Symbol;Acc:HGNC:1083]	HGNC
103	PPIP5K2	103.1	ENSOARG00000018505	PPIP5K2	diphosphoinositol pentakisphosphate kinase 2 [Source:HGNC Symbol;Acc:HGNC:29035]	ENTREZGENE, WIKIGENE, HGNC
104	MINK1	104.1	ENSOARG00000006095	MINK1	misshapen-like kinase 1 [Source:HGNC Symbol;Acc:HGNC:17565]	HGNC
105	VPS54	105.1	ENSOARG00000020041	VPS54	VPS54 GARP complex subunit [Source:HGNC Symbol;Acc:HGNC:18652]	WIKIGENE, HGNC, ENTREZGENE
106	DMXL1	106.1	ENSOARG00000001238	DMXL1	Dmx-like 1 [Source:HGNC Symbol;Acc:HGNC:2937]	ENTREZGENE, WIKIGENE, HGNC
107	BDH2	107.1	ENSOARG00000011586	BDH2	3-hydroxybutyrate dehydrogenase, type 2 [Source:HGNC Symbol;Acc:HGNC:32389]	WIKIGENE, HGNC, ENTREZGENE
108	ZNF383	108.1	ENSOARG00000005383	ZNF383	zinc finger protein 383 [Source:HGNC Symbol;Acc:HGNC:18609]	ENTREZGENE, WIKIGENE, HGNC
109	ESF1	109.1	ENSOARG00000011158	ESF1	ESF1 nucleolar pre-rRNA processing protein homolog [Source:HGNC Symbol;Acc:HGNC:15898]	ENTREZGENE, WIKIGENE, HGNC
110	GPATCH4	110.1	ENSOARG00000006123	GPATCH4	G-patch domain containing 4 [Source:HGNC Symbol;Acc:HGNC:25982]	HGNC, WIKIGENE, ENTREZGENE
111	GPATCH8	111.1	ENSOARG00000008370	GPATCH8	G-patch domain containing 8 [Source:HGNC Symbol;Acc:HGNC:29066]	ENTREZGENE, HGNC, WIKIGENE
112	SKIV2L	112.1	N/A	N/A	N/A	N/A
113	NBEAL1	113.1	ENSOARG00000017979	NBEAL1	neurobeachin like 1 [Source:HGNC Symbol;Acc:HGNC:20681]	ENTREZGENE, HGNC, WIKIGENE
114	MYH14	114.1	ENSOARG00000013801	MYH14	myosin, heavy chain 14, non-muscle [Source:HGNC Symbol;Acc:HGNC:23212]	HGNC
115	SORBS1	115.1	ENSOARG00000006055	SORBS1	sorbin and SH3 domain containing 1 [Source:HGNC Symbol;Acc:HGNC:14565]	HGNC
116	LRP1	116.1	ENSOARG00000007332	LRP1	LDL receptor related protein 1 [Source:HGNC Symbol;Acc:HGNC:6692]	HGNC
117	ITGB3BP	117.1	ENSOARG00000009729	ITGB3BP	integrin subunit beta 3 binding protein [Source:HGNC Symbol;Acc:HGNC:6157]	ENTREZGENE, HGNC, WIKIGENE
118	TMEM116	118.1	ENSOARG00000010548	TMEM116	transmembrane protein 116 [Source:HGNC Symbol;Acc:HGNC:25084]	HGNC
119	RGS3	119.1	ENSOARG00000006197	RGS3	regulator of G-protein signaling 3 [Source:HGNC Symbol;Acc:HGNC:9999]	ENTREZGENE, HGNC, WIKIGENE
120	ZRSR2	120.1	ENSOARG00000012713	N/A	Uncharacterized protein [Source:UniProtKB/TrEMBL;Acc:W5PT39]	ENTREZGENE, WIKIGENE
121	ZMYM1	121.1	ENSOARG00000019437	ZMYM1	zinc finger, MYM-type 1 [Source:HGNC Symbol;Acc:HGNC:26253]	ENTREZGENE, HGNC, WIKIGENE
122	DOPEY1	122.1	ENSOARG00000007379	DOPEY1	dopey family member 1 [Source:HGNC Symbol;Acc:HGNC:21194]	WIKIGENE, HGNC, ENTREZGENE
123	PCED1A	123.1	ENSOARG00000005364	PCED1A	PC-esterase domain containing 1A [Source:HGNC Symbol;Acc:HGNC:16212]	HGNC
124	INF2	124.1	ENSOARG00000007483	INF2	inverted formin, FH2 and WH2 domain containing [Source:HGNC Symbol;Acc:HGNC:23791]	HGNC
125	NT5C2	125.1	ENSOARG00000003009	NT5C2	5'-nucleotidase, cytosolic II [Source:HGNC Symbol;Acc:HGNC:8022]	ENTREZGENE, WIKIGENE, HGNC
126	LOC101121964	126.1	N/A	N/A	N/A	N/A
127	MAP4K3	127.1	ENSOARG00000008162	MAP4K3	mitogen-activated protein kinase kinase kinase kinase 3 [Source:HGNC Symbol;Acc:HGNC:6865]	WIKIGENE, HGNC, ENTREZGENE
128	LRP5	128.1	ENSOARG00000015354	LRP5	LDL receptor related protein 5 [Source:HGNC Symbol;Acc:HGNC:6697]	HGNC
129	POFUT2	129.1	ENSOARG00000012504	POFUT2	protein O-fucosyltransferase 2 [Source:HGNC Symbol;Acc:HGNC:14683]	HGNC
130	DDX26B	130.1	ENSOARG00000011718	DDX26B	DEAD/H (Asp-Glu-Ala-Asp/His) box polypeptide 26B [Source:HGNC Symbol;Acc:HGNC:27334]	ENTREZGENE, WIKIGENE, HGNC
131	FUBP1	131.1	ENSOARG00000013259	FUBP1	far upstream element (FUSE) binding protein 1 [Source:HGNC Symbol;Acc:HGNC:4004]	ENTREZGENE, WIKIGENE, HGNC
132	FAM172A	132.1	ENSOARG00000016711	FAM172A	family with sequence similarity 172 member A [Source:HGNC Symbol;Acc:HGNC:25365]	WIKIGENE, HGNC, ENTREZGENE
133	RC3H1	133.1	ENSOARG00000013011	RC3H1	ring finger and CCCH-type domains 1 [Source:HGNC Symbol;Acc:HGNC:29434]	ENTREZGENE, HGNC, WIKIGENE
134	RBFOX1	134.1	ENSOARG00000005135	RBFOX1	RNA binding protein, fox-1 homolog (C. elegans) 1 [Source:HGNC Symbol;Acc:HGNC:18222]	HGNC
135	USP45	135.1	ENSOARG00000011837	USP45	ubiquitin specific peptidase 45 [Source:HGNC Symbol;Acc:HGNC:20080]	HGNC, WIKIGENE, ENTREZGENE
136	LOC101114342	136.1	N/A	N/A	N/A	N/A
137	RAPH1	137.1	ENSOARG00000018226	RAPH1	Ras association (RalGDS/AF-6) and pleckstrin homology domains 1 [Source:HGNC Symbol;Acc:HGNC:14436]	HGNC
138	RNF145	138.1	ENSOARG00000012978	RNF145	ring finger protein 145 [Source:HGNC Symbol;Acc:HGNC:20853]	HGNC, WIKIGENE, ENTREZGENE
139	FAM168A	139.1	ENSOARG00000007784	FAM168A	family with sequence similarity 168 member A [Source:HGNC Symbol;Acc:HGNC:28999]	HGNC, WIKIGENE, ENTREZGENE
140	TMEM65	140.1	ENSOARG00000009158	TMEM65	transmembrane protein 65 [Source:HGNC Symbol;Acc:HGNC:25203]	HGNC
141	LOC101104304	141.1	N/A	N/A	N/A	N/A
142	ITSN1	142.1	ENSOARG00000012903	ITSN1	intersectin 1 [Source:HGNC Symbol;Acc:HGNC:6183]	ENTREZGENE, WIKIGENE, HGNC
143	PFKFB3	143.1	ENSOARG00000013082	PFKFB3	6-phosphofructo-2-kinase/fructose-2,6-biphosphatase 3 [Source:HGNC Symbol;Acc:HGNC:8874]	HGNC
144	PRRC2C	144.1	ENSOARG00000012920	PRRC2C	proline-rich coiled-coil 2C [Source:HGNC Symbol;Acc:HGNC:24903]	HGNC, WIKIGENE, ENTREZGENE
145	DYSF	145.1	ENSOARG00000011500	DYSF	dysferlin [Source:HGNC Symbol;Acc:HGNC:3097]	ENTREZGENE, HGNC, WIKIGENE
146	PPARGC1A	146.1	ENSOARG00000005581	PPARGC1A	peroxisome proliferator-activated receptor gamma, coactivator 1 alpha [Source:HGNC Symbol;Acc:HGNC:9237]	WIKIGENE, HGNC, ENTREZGENE
147	ACSF3	147.1	ENSOARG00000018033	ACSF3	acyl-CoA synthetase family member 3 [Source:HGNC Symbol;Acc:HGNC:27288]	HGNC
148	LMAN1	148.1	ENSOARG00000005734	LMAN1	lectin, mannose-binding, 1 [Source:HGNC Symbol;Acc:HGNC:6631]	ENTREZGENE, WIKIGENE, HGNC
149	KAT6B	149.1	ENSOARG00000008677	KAT6B	K(lysine) acetyltransferase 6B [Source:HGNC Symbol;Acc:HGNC:17582]	HGNC
150	TIPIN	150.1	ENSOARG00000018169	TIPIN	TIMELESS interacting protein [Source:HGNC Symbol;Acc:HGNC:30750]	ENTREZGENE, WIKIGENE, HGNC
151	SAE1	151.1	ENSOARG00000010941	SAE1	SUMO1 activating enzyme subunit 1 [Source:HGNC Symbol;Acc:HGNC:30660]	HGNC, WIKIGENE, ENTREZGENE
152	PCNT	152.1	ENSOARG00000013261	PCNT	pericentrin [Source:HGNC Symbol;Acc:HGNC:16068]	HGNC
153	ARMCX6	153.1	N/A	N/A	N/A	N/A
154	MORF4L2	154.1	ENSOARG00000009966	MORF4L2	mortality factor 4 like 2 [Source:HGNC Symbol;Acc:HGNC:16849]	ENTREZGENE, WIKIGENE, HGNC
155	MYL1	155.1	ENSOARG00000019190	MYL1	myosin light chain 1 [Source:HGNC Symbol;Acc:HGNC:7582]	ENTREZGENE, WIKIGENE, HGNC
156	SRSF5	156.1	N/A	N/A	N/A	N/A
157	ANKRD11	157.1	ENSOARG00000013924	ANKRD11	ankyrin repeat domain 11 [Source:HGNC Symbol;Acc:HGNC:21316]	HGNC, WIKIGENE, ENTREZGENE
158	SSBP3	158.1	N/A	N/A	N/A	N/A
159	FBXW2	159.1	ENSOARG00000005690	FBXW2	F-box and WD repeat domain containing 2 [Source:HGNC Symbol;Acc:HGNC:13608]	ENTREZGENE, HGNC, WIKIGENE
160	SCD	160.1	ENSOARG00000014674	SCD	acyl-CoA desaturase [Source:RefSeq peptide;Acc:NP_001009254]	WIKIGENE, ENTREZGENE
161	LOC101112411	161.1	N/A	N/A	N/A	N/A
162	IFT27	162.1	ENSOARG00000018994	IFT27	intraflagellar transport 27 [Source:HGNC Symbol;Acc:HGNC:18626]	ENTREZGENE, HGNC, WIKIGENE
163	ATN1	163.1	ENSOARG00000005156	ATN1	atrophin 1 [Source:HGNC Symbol;Acc:HGNC:3033]	ENTREZGENE, HGNC, WIKIGENE
164	ASB2	164.1	ENSOARG00000014168	ASB2	ankyrin repeat and SOCS box containing 2 [Source:HGNC Symbol;Acc:HGNC:16012]	HGNC
165	ZHX2	165.1	ENSOARG00000020165	ZHX2	zinc fingers and homeoboxes 2 [Source:HGNC Symbol;Acc:HGNC:18513]	ENTREZGENE, WIKIGENE, HGNC
166	DDX46	166.1	ENSOARG00000014348	DDX46	DEAD (Asp-Glu-Ala-Asp) box polypeptide 46 [Source:HGNC Symbol;Acc:HGNC:18681]	ENTREZGENE, WIKIGENE, HGNC
167	RALGPS1	167.1	ENSOARG00000012455	RALGPS1	Ral GEF with PH domain and SH3 binding motif 1 [Source:HGNC Symbol;Acc:HGNC:16851]	WIKIGENE, HGNC, ENTREZGENE
168	ISLR	168.1	ENSOARG00000017513	ISLR	immunoglobulin superfamily containing leucine-rich repeat [Source:HGNC Symbol;Acc:HGNC:6133]	ENTREZGENE, WIKIGENE, HGNC
169	MYH10	169.1	ENSOARG00000001617	MYH10	myosin, heavy chain 10, non-muscle [Source:HGNC Symbol;Acc:HGNC:7568]	ENTREZGENE, WIKIGENE, HGNC
170	TRMT11	170.1	ENSOARG00000007813	TRMT11	tRNA methyltransferase 11 homolog [Source:HGNC Symbol;Acc:HGNC:21080]	ENTREZGENE, HGNC, WIKIGENE
171	LOC101105609	171.1	N/A	N/A	N/A	N/A
172	DAAM1	172.1	ENSOARG00000021117	DAAM1	dishevelled associated activator of morphogenesis 1 [Source:HGNC Symbol;Acc:HGNC:18142]	WIKIGENE, HGNC, ENTREZGENE
173	METTL17	173.1	ENSOARG00000019714	METTL17	methyltransferase like 17 [Source:HGNC Symbol;Acc:HGNC:19280]	WIKIGENE, HGNC, ENTREZGENE
174	AP3S1	174.1	ENSOARG00000016444	N/A	Uncharacterized protein [Source:UniProtKB/TrEMBL;Acc:W5Q4L7]	HGNC, WIKIGENE, ENTREZGENE
174	AP3S1	174.2	ENSOARG00000004682	AP3S1	adaptor related protein complex 3, sigma 1 subunit [Source:HGNC Symbol;Acc:HGNC:2013]	HGNC, WIKIGENE, ENTREZGENE
175	WBP1	175.1	ENSOARG00000012679	WBP1	WW domain binding protein 1 [Source:HGNC Symbol;Acc:HGNC:12737]	HGNC, WIKIGENE, ENTREZGENE
176	CBS	176.1	ENSOARG00000011128	N/A	Cystathionine beta-synthase [Source:UniProtKB/TrEMBL;Acc:W5PNA9]	ENTREZGENE, WIKIGENE
177	PLGRKT	177.1	ENSOARG00000013500	PLGRKT	plasminogen receptor, C-terminal lysine transmembrane protein [Source:HGNC Symbol;Acc:HGNC:23633]	HGNC, WIKIGENE, ENTREZGENE
178	ANKRD46	178.1	ENSOARG00000000903	ANKRD46	ankyrin repeat domain 46 [Source:HGNC Symbol;Acc:HGNC:27229]	WIKIGENE, HGNC, ENTREZGENE
179	AKAP8L	179.1	ENSOARG00000003411	AKAP8L	A-kinase anchoring protein 8 like [Source:HGNC Symbol;Acc:HGNC:29857]	HGNC, WIKIGENE, ENTREZGENE
180	CNPY3	180.1	ENSOARG00000004246	CNPY3	canopy FGF signaling regulator 3 [Source:HGNC Symbol;Acc:HGNC:11968]	HGNC, WIKIGENE, ENTREZGENE
181	ATRAID	181.1	ENSOARG00000019202	ATRAID	all-trans retinoic acid induced differentiation factor [Source:HGNC Symbol;Acc:HGNC:24090]	HGNC
182	ADAM15	182.1	ENSOARG00000003543	ADAM15	ADAM metallopeptidase domain 15 [Source:HGNC Symbol;Acc:HGNC:193]	ENTREZGENE, HGNC, WIKIGENE
183	CISD2	183.1	ENSOARG00000012122	CISD2	CDGSH iron sulfur domain 2 [Source:HGNC Symbol;Acc:HGNC:24212]	HGNC
184	SPATA7	184.1	ENSOARG00000003122	SPATA7	spermatogenesis associated 7 [Source:HGNC Symbol;Acc:HGNC:20423]	ENTREZGENE, WIKIGENE, HGNC
185	DNM1L	185.1	ENSOARG00000019340	DNM1L	dynamin 1-like [Source:HGNC Symbol;Acc:HGNC:2973]	HGNC, WIKIGENE, ENTREZGENE
186	PICALM	186.1	ENSOARG00000004654	PICALM	phosphatidylinositol binding clathrin assembly protein [Source:HGNC Symbol;Acc:HGNC:15514]	ENTREZGENE, WIKIGENE, HGNC
187	USP54	187.1	ENSOARG00000007789	USP54	ubiquitin specific peptidase 54 [Source:HGNC Symbol;Acc:HGNC:23513]	ENTREZGENE, WIKIGENE, HGNC
188	SMARCC2	188.1	ENSOARG00000009931	SMARCC2	SWI/SNF related, matrix associated, actin dependent regulator of chromatin, subfamily c, member 2 [Source:HGNC Symbol;Acc:HGNC:11105]	HGNC, WIKIGENE, ENTREZGENE
189	LOC101110672	189.1	N/A	N/A	N/A	N/A
190	ALS2CL	190.1	ENSOARG00000007704	ALS2CL	ALS2 C-terminal like [Source:HGNC Symbol;Acc:HGNC:20605]	WIKIGENE, HGNC, ENTREZGENE
191	GLRX2	191.1	ENSOARG00000009363	GLRX2	glutaredoxin 2 [Source:HGNC Symbol;Acc:HGNC:16065]	WIKIGENE, HGNC, ENTREZGENE
192	LOC101114955	192.1	N/A	N/A	N/A	N/A
193	PLIN1	193.1	ENSOARG00000011709	PLIN1	perilipin 1 [Source:HGNC Symbol;Acc:HGNC:9076]	HGNC
194	MBLAC2	194.1	ENSOARG00000016254	MBLAC2	metallo-beta-lactamase domain containing 2 [Source:HGNC Symbol;Acc:HGNC:33711]	HGNC
195	BBX	195.1	ENSOARG00000018829	BBX	bobby sox homolog (Drosophila) [Source:HGNC Symbol;Acc:HGNC:14422]	WIKIGENE, HGNC, ENTREZGENE
196	LOC101107891	196.1	ENSOARG00000000134	N/A	Uncharacterized protein [Source:UniProtKB/TrEMBL;Acc:W5NPM2]	WIKIGENE, ENTREZGENE
197	RBM26	197.1	ENSOARG00000000372	RBM26	RNA binding motif protein 26 [Source:HGNC Symbol;Acc:HGNC:20327]	ENTREZGENE, WIKIGENE, HGNC
198	FAM32A	198.1	ENSOARG00000000301	N/A	N/A	ENTREZGENE, WIKIGENE
199	GBP5	199.1	ENSOARG00000015297	GBP5	guanylate binding protein 5 [Source:HGNC Symbol;Acc:HGNC:19895]	ENTREZGENE, WIKIGENE, HGNC
200	PPHLN1	200.1	ENSOARG00000019755	PPHLN1	periphilin 1 [Source:HGNC Symbol;Acc:HGNC:19369]	HGNC
201	TMEM126A	201.1	ENSOARG00000005079	TMEM126A	transmembrane protein 126A [Source:HGNC Symbol;Acc:HGNC:25382]	ENTREZGENE, HGNC, WIKIGENE
202	PPP1R12A	202.1	ENSOARG00000015054	PPP1R12A	protein phosphatase 1 regulatory subunit 12A [Source:HGNC Symbol;Acc:HGNC:7618]	ENTREZGENE, HGNC, WIKIGENE
203	FLNA	203.1	ENSOARG00000005208	FLNA	filamin A [Source:HGNC Symbol;Acc:HGNC:3754]	HGNC
204	SNX4	204.1	ENSOARG00000020240	N/A	Uncharacterized protein [Source:UniProtKB/TrEMBL;Acc:W5QG87]	ENTREZGENE, HGNC, WIKIGENE
204	SNX4	204.2	ENSOARG00000019778	SNX4	Uncharacterized protein [Source:UniProtKB/TrEMBL;Acc:W5QEU3]	ENTREZGENE, HGNC, WIKIGENE
205	B4GALT7	205.1	ENSOARG00000006000	B4GALT7	beta-1,4-galactosyltransferase 7 [Source:RefSeq peptide;Acc:NP_001162105]	ENTREZGENE, WIKIGENE
206	MXRA7	206.1	ENSOARG00000006700	MXRA7	matrix-remodelling associated 7 [Source:HGNC Symbol;Acc:HGNC:7541]	HGNC
207	MSH2	207.1	ENSOARG00000005136	MSH2	mutS homolog 2 [Source:HGNC Symbol;Acc:HGNC:7325]	WIKIGENE, HGNC, ENTREZGENE
208	LOC101109972	208.1	N/A	N/A	N/A	N/A
209	NCOR2	209.1	ENSOARG00000000357	NCOR2	nuclear receptor corepressor 2 [Source:HGNC Symbol;Acc:HGNC:7673]	HGNC
210	GIPC1	210.1	ENSOARG00000005478	GIPC1	GIPC PDZ domain containing family member 1 [Source:HGNC Symbol;Acc:HGNC:1226]	HGNC
211	C20H6ORF52	211.1	N/A	N/A	N/A	N/A
212	DTX2	212.1	ENSOARG00000013982	DTX2	deltex 2, E3 ubiquitin ligase [Source:HGNC Symbol;Acc:HGNC:15973]	HGNC
213	FBXO18	213.1	ENSOARG00000012605	FBXO18	F-box protein, helicase, 18 [Source:HGNC Symbol;Acc:HGNC:13620]	ENTREZGENE, WIKIGENE, HGNC
214	MCAM	214.1	ENSOARG00000015267	MCAM	melanoma cell adhesion molecule [Source:HGNC Symbol;Acc:HGNC:6934]	WIKIGENE, HGNC, ENTREZGENE
215	ATF6B	215.1	ENSOARG00000000927	ATF6B	activating transcription factor 6 beta [Source:HGNC Symbol;Acc:HGNC:2349]	ENTREZGENE, HGNC, WIKIGENE
216	LOC101110710	216.1	N/A	N/A	N/A	N/A
217	CLK3	217.1	ENSOARG00000003541	CLK3	CDC like kinase 3 [Source:HGNC Symbol;Acc:HGNC:2071]	ENTREZGENE, HGNC, WIKIGENE
218	LOC101103619	218.1	N/A	N/A	N/A	N/A
219	CLASP1	219.1	ENSOARG00000013227	CLASP1	cytoplasmic linker associated protein 1 [Source:HGNC Symbol;Acc:HGNC:17088]	HGNC
220	LOC101112543	220.1	ENSOARG00000007962	N/A	Uncharacterized protein [Source:UniProtKB/TrEMBL;Acc:W5PDM9]	ENTREZGENE, WIKIGENE
221	REPIN1	221.1	ENSOARG00000001074	REPIN1	replication initiator 1 [Source:HGNC Symbol;Acc:HGNC:17922]	HGNC
222	USP2	222.1	ENSOARG00000015942	USP2	ubiquitin specific peptidase 2 [Source:HGNC Symbol;Acc:HGNC:12618]	WIKIGENE, HGNC, ENTREZGENE
223	SSBP1	223.1	ENSOARG00000014046	SSBP1	single-stranded DNA binding protein 1, mitochondrial [Source:HGNC Symbol;Acc:HGNC:11317]	HGNC, WIKIGENE, ENTREZGENE
224	LOC101112864	224.1	N/A	N/A	N/A	N/A
225	ZNF207	225.1	ENSOARG00000010645	ZNF207	zinc finger protein 207 [Source:HGNC Symbol;Acc:HGNC:12998]	ENTREZGENE, WIKIGENE, HGNC
226	CDC7	226.1	ENSOARG00000015943	CDC7	cell division cycle 7 [Source:HGNC Symbol;Acc:HGNC:1745]	ENTREZGENE, WIKIGENE, HGNC
227	CLDND1	227.1	ENSOARG00000017694	CLDND1	claudin domain containing 1 [Source:HGNC Symbol;Acc:HGNC:1322]	HGNC, WIKIGENE, ENTREZGENE
228	KIAA1217	228.1	ENSOARG00000002785	KIAA1217	KIAA1217 [Source:HGNC Symbol;Acc:HGNC:25428]	ENTREZGENE, WIKIGENE, HGNC
229	GMNN	229.1	ENSOARG00000005900	GMNN	geminin, DNA replication inhibitor [Source:HGNC Symbol;Acc:HGNC:17493]	HGNC, WIKIGENE, ENTREZGENE
230	MICAL3	230.1	ENSOARG00000013607	MICAL3	microtubule associated monooxygenase, calponin and LIM domain containing 3 [Source:HGNC Symbol;Acc:HGNC:24694]	HGNC
231	PTPN13	231.1	ENSOARG00000004103	PTPN13	protein tyrosine phosphatase, non-receptor type 13 (APO-1/CD95 (Fas)-associated phosphatase) [Source:HGNC Symbol;Acc:HGNC:9646]	ENTREZGENE, HGNC, WIKIGENE
232	CPEB2	232.1	ENSOARG00000008716	CPEB2	cytoplasmic polyadenylation element binding protein 2 [Source:HGNC Symbol;Acc:HGNC:21745]	ENTREZGENE, HGNC, WIKIGENE
233	PHLDB2	233.1	ENSOARG00000019206	PHLDB2	pleckstrin homology-like domain, family B, member 2 [Source:HGNC Symbol;Acc:HGNC:29573]	ENTREZGENE, WIKIGENE, HGNC
234	RNASEH2B	234.1	ENSOARG00000008701	RNASEH2B	ribonuclease H2 subunit B [Source:HGNC Symbol;Acc:HGNC:25671]	ENTREZGENE, WIKIGENE, HGNC
235	SON	235.1	ENSOARG00000013038	SON	SON DNA binding protein [Source:HGNC Symbol;Acc:HGNC:11183]	HGNC, WIKIGENE, ENTREZGENE
236	LOC101109066	236.1	N/A	N/A	N/A	N/A
237	LOC101112612	237.1	N/A	N/A	N/A	N/A
238	MRPS26	238.1	N/A	N/A	N/A	N/A
239	LOC101118606	239.1	N/A	N/A	N/A	N/A
240	PICK1	240.1	ENSOARG00000014944	PICK1	protein interacting with PRKCA 1 [Source:HGNC Symbol;Acc:HGNC:9394]	HGNC
241	LOC101109459	241.1	N/A	N/A	N/A	N/A
242	MDM4	242.1	ENSOARG00000002783	N/A	Uncharacterized protein [Source:UniProtKB/TrEMBL;Acc:W5NXR0]	ENTREZGENE, WIKIGENE
243	LOC101119893	243.1	N/A	N/A	N/A	N/A
244	NUMB	244.1	ENSOARG00000000462	NUMB	numb homolog (Drosophila) [Source:HGNC Symbol;Acc:HGNC:8060]	HGNC, WIKIGENE, ENTREZGENE
245	CCDC90A	245.1	N/A	N/A	N/A	N/A
246	CLCN1	246.1	ENSOARG00000017912	CLCN1	chloride channel, voltage-sensitive 1 [Source:HGNC Symbol;Acc:HGNC:2019]	HGNC, WIKIGENE, ENTREZGENE
247	TSNAX	247.1	ENSOARG00000003276	N/A	Uncharacterized protein [Source:UniProtKB/TrEMBL;Acc:W5NZ92]	WIKIGENE, ENTREZGENE
248	PLEKHA5	248.1	ENSOARG00000020496	PLEKHA5	pleckstrin homology domain containing A5 [Source:HGNC Symbol;Acc:HGNC:30036]	WIKIGENE, HGNC, ENTREZGENE
249	FDPS	249.1	N/A	N/A	N/A	N/A
250	MORC2	250.1	ENSOARG00000008727	MORC2	MORC family CW-type zinc finger 2 [Source:HGNC Symbol;Acc:HGNC:23573]	WIKIGENE, HGNC, ENTREZGENE
251	DOM3Z	251.1	N/A	N/A	N/A	N/A
252	AURKAIP1	252.1	ENSOARG00000003838	AURKAIP1	aurora kinase A interacting protein 1 [Source:HGNC Symbol;Acc:HGNC:24114]	ENTREZGENE, HGNC, WIKIGENE
253	DLGAP4	253.1	ENSOARG00000015685	DLGAP4	discs, large (Drosophila) homolog-associated protein 4 [Source:HGNC Symbol;Acc:HGNC:24476]	ENTREZGENE, HGNC, WIKIGENE
254	ZNF692	254.1	ENSOARG00000008239	ZNF692	zinc finger protein 692 [Source:HGNC Symbol;Acc:HGNC:26049]	WIKIGENE, HGNC, ENTREZGENE
255	PTPLAD1	255.1	N/A	N/A	N/A	N/A
256	CWC15	256.1	ENSOARG00000009316	CWC15	CWC15 spliceosome-associated protein [Source:HGNC Symbol;Acc:HGNC:26939]	HGNC, WIKIGENE, ENTREZGENE
257	LOC101112913	257.1	N/A	N/A	N/A	N/A
258	SOD3	258.1	ENSOARG00000000485	SOD3	superoxide dismutase 3, extracellular [Source:HGNC Symbol;Acc:HGNC:11181]	HGNC, WIKIGENE, ENTREZGENE
259	MGST3	259.1	ENSOARG00000011493	MGST3	microsomal glutathione S-transferase 3 [Source:HGNC Symbol;Acc:HGNC:7064]	HGNC, WIKIGENE, ENTREZGENE
260	POSTN	260.1	ENSOARG00000010041	POSTN	periostin, osteoblast specific factor [Source:HGNC Symbol;Acc:HGNC:16953]	WIKIGENE, HGNC, ENTREZGENE
261	EYA4	261.1	ENSOARG00000014564	EYA4	EYA transcriptional coactivator and phosphatase 4 [Source:HGNC Symbol;Acc:HGNC:3522]	ENTREZGENE, WIKIGENE, HGNC
262	SYNRG	262.1	ENSOARG00000002452	SYNRG	synergin, gamma [Source:HGNC Symbol;Acc:HGNC:557]	ENTREZGENE, HGNC, WIKIGENE
263	WDR7	263.1	ENSOARG00000005109	WDR7	WD repeat domain 7 [Source:HGNC Symbol;Acc:HGNC:13490]	ENTREZGENE, HGNC, WIKIGENE
264	CEP95	264.1	ENSOARG00000015133	CEP95	centrosomal protein 95kDa [Source:HGNC Symbol;Acc:HGNC:25141]	WIKIGENE, HGNC, ENTREZGENE
265	GPR126	265.1	N/A	N/A	N/A	N/A
266	USP8	266.1	ENSOARG00000020988	USP8	ubiquitin specific peptidase 8 [Source:HGNC Symbol;Acc:HGNC:12631]	HGNC, WIKIGENE, ENTREZGENE
267	TXNL4A	267.1	ENSOARG00000004109	TXNL4A	thioredoxin like 4A [Source:HGNC Symbol;Acc:HGNC:30551]	ENTREZGENE, HGNC, WIKIGENE
268	AASDHPPT	268.1	ENSOARG00000002602	AASDHPPT	aminoadipate-semialdehyde dehydrogenase-phosphopantetheinyl transferase [Source:HGNC Symbol;Acc:HGNC:14235]	ENTREZGENE, HGNC, WIKIGENE
269	LOC101108171	269.1	N/A	N/A	N/A	N/A
270	ZNF34	270.1	ENSOARG00000012596	ZNF34	zinc finger protein 34 [Source:HGNC Symbol;Acc:HGNC:13098]	WIKIGENE, HGNC, ENTREZGENE
271	MPDZ	271.1	ENSOARG00000013861	MPDZ	multiple PDZ domain protein [Source:HGNC Symbol;Acc:HGNC:7208]	ENTREZGENE, HGNC, WIKIGENE
272	MYH11	272.1	ENSOARG00000008975	MYH11	myosin, heavy chain 11, smooth muscle [Source:HGNC Symbol;Acc:HGNC:7569]	ENTREZGENE, HGNC, WIKIGENE
273	TRMT1	273.1	ENSOARG00000009397	TRMT1	tRNA methyltransferase 1 [Source:HGNC Symbol;Acc:HGNC:25980]	HGNC
274	CLIP1	274.1	ENSOARG00000011159	CLIP1	CAP-Gly domain containing linker protein 1 [Source:HGNC Symbol;Acc:HGNC:10461]	HGNC, WIKIGENE, ENTREZGENE
275	OFD1	275.1	ENSOARG00000011442	OFD1	oral-facial-digital syndrome 1 [Source:HGNC Symbol;Acc:HGNC:2567]	ENTREZGENE, HGNC, WIKIGENE
276	LOC101104843	276.1	N/A	N/A	N/A	N/A
277	DPF3	277.1	ENSOARG00000000185	DPF3	D4, zinc and double PHD fingers, family 3 [Source:HGNC Symbol;Acc:HGNC:17427]	ENTREZGENE, WIKIGENE, HGNC
278	DDO	278.1	ENSOARG00000010047	DDO	D-aspartate oxidase [Source:HGNC Symbol;Acc:HGNC:2727]	WIKIGENE, HGNC, ENTREZGENE
279	TFDP1	279.1	N/A	N/A	N/A	N/A
280	C7H15ORF59	280.1	ENSOARG00000019036	C15ORF59	chromosome 15 open reading frame 59 [Source:HGNC Symbol;Acc:HGNC:33753]	WIKIGENE, ENTREZGENE
281	NAP1L4	281.1	ENSOARG00000002287	NAP1L4	nucleosome assembly protein 1-like 4 [Source:HGNC Symbol;Acc:HGNC:7640]	HGNC, WIKIGENE, ENTREZGENE
282	ABCC9	282.1	ENSOARG00000020225	ABCC9	ATP binding cassette subfamily C member 9 [Source:HGNC Symbol;Acc:HGNC:60]	HGNC, WIKIGENE, ENTREZGENE
283	MYCBP2	283.1	ENSOARG00000016305	MYCBP2	MYC binding protein 2, E3 ubiquitin protein ligase [Source:HGNC Symbol;Acc:HGNC:23386]	HGNC
284	LOC101106394	284.1	N/A	N/A	N/A	N/A
285	LOC101122294	285.1	N/A	N/A	N/A	N/A
286	DAB2IP	286.1	ENSOARG00000014423	DAB2IP	DAB2 interacting protein [Source:HGNC Symbol;Acc:HGNC:17294]	HGNC
287	KIF23	287.1	ENSOARG00000018647	KIF23	kinesin family member 23 [Source:HGNC Symbol;Acc:HGNC:6392]	WIKIGENE, HGNC, ENTREZGENE
288	CUX1	288.1	ENSOARG00000014629	CUX1	cut-like homeobox 1 [Source:HGNC Symbol;Acc:HGNC:2557]	HGNC
289	PKIA	289.1	ENSOARG00000007520	N/A	Uncharacterized protein [Source:UniProtKB/TrEMBL;Acc:W5PCA8]	ENTREZGENE, WIKIGENE
290	NIPA2	290.1	ENSOARG00000015765	NIPA2	non imprinted in Prader-Willi/Angelman syndrome 2 [Source:HGNC Symbol;Acc:HGNC:17044]	HGNC, WIKIGENE, ENTREZGENE
291	TNRC6A	291.1	ENSOARG00000017950	TNRC6A	trinucleotide repeat containing 6A [Source:HGNC Symbol;Acc:HGNC:11969]	HGNC
292	ZNF205	292.1	ENSOARG00000001319	ZNF205	zinc finger protein 205 [Source:HGNC Symbol;Acc:HGNC:12996]	HGNC
293	SMCR7L	293.1	N/A	N/A	N/A	N/A
294	LOC101110014	294.1	N/A	N/A	N/A	N/A
295	NFKBIB	295.1	ENSOARG00000005899	NFKBIB	nuclear factor of kappa light polypeptide gene enhancer in B-cells inhibitor, beta [Source:HGNC Symbol;Acc:HGNC:7798]	HGNC
296	ITGB1	296.1	ENSOARG00000017638	ITGB1	integrin subunit beta 1 [Source:HGNC Symbol;Acc:HGNC:6153]	ENTREZGENE, WIKIGENE, HGNC
297	RIC8B	297.1	ENSOARG00000017726	RIC8B	RIC8 guanine nucleotide exchange factor B [Source:HGNC Symbol;Acc:HGNC:25555]	ENTREZGENE, WIKIGENE, HGNC

## Sheet: KEGG
#Term	Database	ID	Input number	Background number	P-Value	Corrected P-Value	Input	Hyperlink
AMPK signaling pathway	KEGG PATHWAY	oas04152	4	62	0.0178736	0.636036	ENSOARG00000004505|ENSOARG00000000285|ENSOARG00000013082|ENSOARG00000014674	http://www.genome.jp/kegg-bin/show_pathway?oas04152/oas:443431%09red/oas:101104483%09red/oas:101107621%09red/oas:443185%09red
Tight junction	KEGG PATHWAY	oas04530	4	67	0.0227389	0.636036	ENSOARG00000013801|ENSOARG00000008975|ENSOARG00000009609|ENSOARG00000001617	http://www.genome.jp/kegg-bin/show_pathway?oas04530/oas:101108844%09red/oas:101111980%09red/oas:101115985%09red/oas:101114409%09red
Proteoglycans in cancer	KEGG PATHWAY	oas05205	5	104	0.0251866	0.636036	ENSOARG00000015054|ENSOARG00000005208|ENSOARG00000017638|ENSOARG00000017222|ENSOARG00000019329	http://www.genome.jp/kegg-bin/show_pathway?oas05205/oas:100216462%09red/oas:641303%09red/oas:443141%09red/oas:443306%09red/oas:101120390%09red
Nicotinate and nicotinamide metabolism	KEGG PATHWAY	oas00760	2	15	0.0268599	0.636036	ENSOARG00000003009|ENSOARG00000007459	http://www.genome.jp/kegg-bin/show_pathway?oas00760/oas:101116956%09red/oas:101110104%09red
Small cell lung cancer	KEGG PATHWAY	oas05222	3	44	0.0343014	0.636036	ENSOARG00000017638|ENSOARG00000010667|ENSOARG00000019329	http://www.genome.jp/kegg-bin/show_pathway?oas05222/oas:100216462%09red/oas:443141%09red/oas:100216433%09red
Notch signaling pathway	KEGG PATHWAY	oas04330	2	18	0.03643	0.636036	ENSOARG00000013982|ENSOARG00000000462	http://www.genome.jp/kegg-bin/show_pathway?oas04330/oas:101102733%09red/oas:101116532%09red
Wnt signaling pathway	KEGG PATHWAY	oas04310	3	55	0.0579225	0.636036	ENSOARG00000015354|ENSOARG00000010887|ENSOARG00000021117	http://www.genome.jp/kegg-bin/show_pathway?oas04310/oas:101123636%09red/oas:101122000%09red/oas:101113714%09red
FoxO signaling pathway	KEGG PATHWAY	oas04068	3	55	0.0579225	0.636036	ENSOARG00000004505|ENSOARG00000000285|ENSOARG00000010667	http://www.genome.jp/kegg-bin/show_pathway?oas04068/oas:443431%09red/oas:101104483%09red/oas:100216433%09red
Epstein-Barr virus infection	KEGG PATHWAY	oas05169	4	100	0.0737016	0.636036	ENSOARG00000005899|ENSOARG00000003411|ENSOARG00000002149|ENSOARG00000010667	http://www.genome.jp/kegg-bin/show_pathway?oas05169/oas:100216433%09red/oas:101103642%09red/oas:101119556%09red/oas:101113618%09red
Axon guidance	KEGG PATHWAY	oas04360	3	66	0.087374	0.636036	ENSOARG00000017638|ENSOARG00000006197|ENSOARG00000015139	http://www.genome.jp/kegg-bin/show_pathway?oas04360/oas:443141%09red/oas:101102193%09red/oas:101104962%09red
Regulation of lipolysis in adipocytes	KEGG PATHWAY	oas04923	2	31	0.0891641	0.636036	ENSOARG00000000285|ENSOARG00000011709	http://www.genome.jp/kegg-bin/show_pathway?oas04923/oas:443431%09red/oas:100135431%09red
Regulation of actin cytoskeleton	KEGG PATHWAY	oas04810	4	112	0.1002	0.636036	ENSOARG00000015054|ENSOARG00000017638|ENSOARG00000017222|ENSOARG00000019329	http://www.genome.jp/kegg-bin/show_pathway?oas04810/oas:100216462%09red/oas:641303%09red/oas:443141%09red/oas:443306%09red
Glycosaminoglycan biosynthesis - chondroitin sulfate / dermatan sulfate	KEGG PATHWAY	oas00532	1	6	0.101601	0.636036	ENSOARG00000006000	http://www.genome.jp/kegg-bin/show_pathway?oas00532/oas:100316848%09red
p53 signaling pathway	KEGG PATHWAY	oas04115	2	34	0.103349	0.636036	ENSOARG00000002783|ENSOARG00000010667	http://www.genome.jp/kegg-bin/show_pathway?oas04115/oas:101112914%09red/oas:100216433%09red
Spliceosome	KEGG PATHWAY	oas03040	3	72	0.105617	0.636036	ENSOARG00000009316|ENSOARG00000004109|ENSOARG00000018097	http://www.genome.jp/kegg-bin/show_pathway?oas03040/oas:101102755%09red/oas:101122651%09red/oas:780469%09red
Adherens junction	KEGG PATHWAY	oas04520	2	36	0.113124	0.636036	ENSOARG00000015818|ENSOARG00000000285	http://www.genome.jp/kegg-bin/show_pathway?oas04520/oas:443431%09red/oas:101102742%09red
Glycosaminoglycan biosynthesis - heparan sulfate / heparin	KEGG PATHWAY	oas00534	1	7	0.115251	0.636036	ENSOARG00000006000	http://www.genome.jp/kegg-bin/show_pathway?oas00534/oas:100316848%09red
Synthesis and degradation of ketone bodies	KEGG PATHWAY	oas00072	1	7	0.115251	0.636036	ENSOARG00000011586	http://www.genome.jp/kegg-bin/show_pathway?oas00072/oas:101106011%09red
Leishmaniasis	KEGG PATHWAY	oas05140	2	37	0.118098	0.636036	ENSOARG00000005899|ENSOARG00000017638	http://www.genome.jp/kegg-bin/show_pathway?oas05140/oas:443141%09red/oas:101113618%09red
Adipocytokine signaling pathway	KEGG PATHWAY	oas04920	2	39	0.128205	0.636036	ENSOARG00000005899|ENSOARG00000004505	http://www.genome.jp/kegg-bin/show_pathway?oas04920/oas:101104483%09red/oas:101113618%09red
PI3K-Akt signaling pathway	KEGG PATHWAY	oas04151	5	173	0.134645	0.636036	ENSOARG00000010667|ENSOARG00000000285|ENSOARG00000017222|ENSOARG00000017638|ENSOARG00000019329	http://www.genome.jp/kegg-bin/show_pathway?oas04151/oas:100216462%09red/oas:443431%09red/oas:443141%09red/oas:443306%09red/oas:100216433%09red
Focal adhesion	KEGG PATHWAY	oas04510	4	126	0.135855	0.636036	ENSOARG00000015054|ENSOARG00000005208|ENSOARG00000017638|ENSOARG00000019329	http://www.genome.jp/kegg-bin/show_pathway?oas04510/oas:100216462%09red/oas:641303%09red/oas:443141%09red/oas:101120390%09red
Biosynthesis of unsaturated fatty acids	KEGG PATHWAY	oas01040	1	9	0.141936	0.636036	ENSOARG00000014674	http://www.genome.jp/kegg-bin/show_pathway?oas01040/oas:443185%09red
Pathways in cancer	KEGG PATHWAY	oas05200	5	178	0.146193	0.636036	ENSOARG00000010667|ENSOARG00000017638|ENSOARG00000017222|ENSOARG00000005136|ENSOARG00000019329	http://www.genome.jp/kegg-bin/show_pathway?oas05200/oas:100216462%09red/oas:443141%09red/oas:443306%09red/oas:100216433%09red/oas:101107944%09red
PPAR signaling pathway	KEGG PATHWAY	oas03320	2	43	0.148981	0.636036	ENSOARG00000011709|ENSOARG00000014674	http://www.genome.jp/kegg-bin/show_pathway?oas03320/oas:443185%09red/oas:100135431%09red
Bacterial invasion of epithelial cells	KEGG PATHWAY	oas05100	2	43	0.148981	0.636036	ENSOARG00000017638|ENSOARG00000019329	http://www.genome.jp/kegg-bin/show_pathway?oas05100/oas:100216462%09red/oas:443141%09red
Rap1 signaling pathway	KEGG PATHWAY	oas04015	3	92	0.175294	0.649746	ENSOARG00000000285|ENSOARG00000017638|ENSOARG00000017222	http://www.genome.jp/kegg-bin/show_pathway?oas04015/oas:443431%09red/oas:443141%09red/oas:443306%09red
Hypertrophic cardiomyopathy (HCM)	KEGG PATHWAY	oas05410	2	51	0.192236	0.649746	ENSOARG00000004505|ENSOARG00000017638	http://www.genome.jp/kegg-bin/show_pathway?oas05410/oas:443141%09red/oas:101104483%09red
HIF-1 signaling pathway	KEGG PATHWAY	oas04066	2	53	0.203303	0.649746	ENSOARG00000000285|ENSOARG00000013082	http://www.genome.jp/kegg-bin/show_pathway?oas04066/oas:443431%09red/oas:101107621%09red
Other types of O-glycan biosynthesis	KEGG PATHWAY	oas00514	1	14	0.205197	0.649746	ENSOARG00000012504	http://www.genome.jp/kegg-bin/show_pathway?oas00514/oas:101105718%09red
Mismatch repair	KEGG PATHWAY	oas03430	1	14	0.205197	0.649746	ENSOARG00000005136	http://www.genome.jp/kegg-bin/show_pathway?oas03430/oas:101107944%09red
Toxoplasmosis	KEGG PATHWAY	oas05145	2	55	0.214439	0.649746	ENSOARG00000005899|ENSOARG00000017638	http://www.genome.jp/kegg-bin/show_pathway?oas05145/oas:443141%09red/oas:101113618%09red
Other glycan degradation	KEGG PATHWAY	oas00511	1	15	0.217281	0.649746	ENSOARG00000006863	http://www.genome.jp/kegg-bin/show_pathway?oas00511/oas:101106396%09red
Phosphatidylinositol signaling system	KEGG PATHWAY	oas04070	2	57	0.225631	0.649746	ENSOARG00000018505|ENSOARG00000010381	http://www.genome.jp/kegg-bin/show_pathway?oas04070/oas:101114441%09red/oas:101107902%09red
Circadian rhythm	KEGG PATHWAY	oas04710	1	16	0.229183	0.649746	ENSOARG00000004505	http://www.genome.jp/kegg-bin/show_pathway?oas04710/oas:101104483%09red
Viral carcinogenesis	KEGG PATHWAY	oas05203	3	106	0.229889	0.649746	ENSOARG00000002149|ENSOARG00000010202|ENSOARG00000010667	http://www.genome.jp/kegg-bin/show_pathway?oas05203/oas:101103642%09red/oas:100216433%09red/oas:101105396%09red
Insulin resistance	KEGG PATHWAY	oas04931	2	58	0.231243	0.649746	ENSOARG00000004505|ENSOARG00000000285	http://www.genome.jp/kegg-bin/show_pathway?oas04931/oas:443431%09red/oas:101104483%09red
Fructose and mannose metabolism	KEGG PATHWAY	oas00051	1	17	0.240904	0.649746	ENSOARG00000013082	http://www.genome.jp/kegg-bin/show_pathway?oas00051/oas:101107621%09red
Aldosterone-regulated sodium reabsorption	KEGG PATHWAY	oas04960	1	18	0.252448	0.649746	ENSOARG00000000285	http://www.genome.jp/kegg-bin/show_pathway?oas04960/oas:443431%09red
Measles	KEGG PATHWAY	oas05162	2	63	0.25941	0.649746	ENSOARG00000005899|ENSOARG00000010667	http://www.genome.jp/kegg-bin/show_pathway?oas05162/oas:100216433%09red/oas:101113618%09red
Butanoate metabolism	KEGG PATHWAY	oas00650	1	19	0.263818	0.649746	ENSOARG00000011586	http://www.genome.jp/kegg-bin/show_pathway?oas00650/oas:101106011%09red
Protein digestion and absorption	KEGG PATHWAY	oas04974	2	64	0.265054	0.649746	ENSOARG00000006410|ENSOARG00000011945	http://www.genome.jp/kegg-bin/show_pathway?oas04974/oas:101109808%09red/oas:101111152%09red
MAPK signaling pathway	KEGG PATHWAY	oas04010	3	117	0.274723	0.649746	ENSOARG00000005208|ENSOARG00000008162|ENSOARG00000017222	http://www.genome.jp/kegg-bin/show_pathway?oas04010/oas:101118350%09red/oas:443306%09red/oas:101120390%09red
Platelet activation	KEGG PATHWAY	oas04611	2	66	0.276342	0.649746	ENSOARG00000015054|ENSOARG00000017638	http://www.genome.jp/kegg-bin/show_pathway?oas04611/oas:641303%09red/oas:443141%09red
Insulin signaling pathway	KEGG PATHWAY	oas04910	2	67	0.281982	0.649746	ENSOARG00000004505|ENSOARG00000000285	http://www.genome.jp/kegg-bin/show_pathway?oas04910/oas:443431%09red/oas:101104483%09red
ECM-receptor interaction	KEGG PATHWAY	oas04512	2	68	0.28762	0.649746	ENSOARG00000017638|ENSOARG00000019329	http://www.genome.jp/kegg-bin/show_pathway?oas04512/oas:100216462%09red/oas:443141%09red
Cell cycle	KEGG PATHWAY	oas04110	2	68	0.28762	0.649746	ENSOARG00000015943|ENSOARG00000010667	http://www.genome.jp/kegg-bin/show_pathway?oas04110/oas:100216433%09red/oas:101102190%09red
Non-alcoholic fatty liver disease (NAFLD)	KEGG PATHWAY	oas04932	2	69	0.293252	0.649746	ENSOARG00000004505|ENSOARG00000000285	http://www.genome.jp/kegg-bin/show_pathway?oas04932/oas:443431%09red/oas:101104483%09red
Type II diabetes mellitus	KEGG PATHWAY	oas04930	1	22	0.296904	0.649746	ENSOARG00000000285	http://www.genome.jp/kegg-bin/show_pathway?oas04930/oas:443431%09red
Melanoma	KEGG PATHWAY	oas05218	1	23	0.307601	0.649746	ENSOARG00000017222	http://www.genome.jp/kegg-bin/show_pathway?oas05218/oas:443306%09red
Galactose metabolism	KEGG PATHWAY	oas00052	1	23	0.307601	0.649746	ENSOARG00000002285	http://www.genome.jp/kegg-bin/show_pathway?oas00052/oas:101121692%09red
Pyruvate metabolism	KEGG PATHWAY	oas00620	1	24	0.318135	0.649746	ENSOARG00000007496	http://www.genome.jp/kegg-bin/show_pathway?oas00620/oas:100189620%09red
Malaria	KEGG PATHWAY	oas05144	1	26	0.338729	0.649746	ENSOARG00000007332	http://www.genome.jp/kegg-bin/show_pathway?oas05144/oas:101120656%09red
Colorectal cancer	KEGG PATHWAY	oas05210	1	26	0.338729	0.649746	ENSOARG00000005136	http://www.genome.jp/kegg-bin/show_pathway?oas05210/oas:101107944%09red
Cysteine and methionine metabolism	KEGG PATHWAY	oas00270	1	26	0.338729	0.649746	ENSOARG00000011128	http://www.genome.jp/kegg-bin/show_pathway?oas00270/oas:101106301%09red
N-Glycan biosynthesis	KEGG PATHWAY	oas00510	1	26	0.338729	0.649746	ENSOARG00000009678	http://www.genome.jp/kegg-bin/show_pathway?oas00510/oas:101112376%09red
Lysine degradation	KEGG PATHWAY	oas00310	1	27	0.348793	0.649746	ENSOARG00000001447	http://www.genome.jp/kegg-bin/show_pathway?oas00310/oas:101112880%09red
Oxytocin signaling pathway	KEGG PATHWAY	oas04921	2	80	0.354595	0.649746	ENSOARG00000015054|ENSOARG00000004505	http://www.genome.jp/kegg-bin/show_pathway?oas04921/oas:641303%09red/oas:101104483%09red
Glycine, serine and threonine metabolism	KEGG PATHWAY	oas00260	1	28	0.358704	0.649746	ENSOARG00000011128	http://www.genome.jp/kegg-bin/show_pathway?oas00260/oas:101106301%09red
NOD-like receptor signaling pathway	KEGG PATHWAY	oas04621	1	29	0.368465	0.649746	ENSOARG00000005899	http://www.genome.jp/kegg-bin/show_pathway?oas04621/oas:101113618%09red
Fatty acid metabolism	KEGG PATHWAY	oas01212	1	29	0.368465	0.649746	ENSOARG00000014674	http://www.genome.jp/kegg-bin/show_pathway?oas01212/oas:443185%09red
Lysosome	KEGG PATHWAY	oas04142	2	83	0.37103	0.649746	ENSOARG00000002285|ENSOARG00000006863	http://www.genome.jp/kegg-bin/show_pathway?oas04142/oas:101106396%09red/oas:101121692%09red
cGMP-PKG signaling pathway	KEGG PATHWAY	oas04022	2	83	0.37103	0.649746	ENSOARG00000015054|ENSOARG00000000285	http://www.genome.jp/kegg-bin/show_pathway?oas04022/oas:641303%09red/oas:443431%09red
Protein processing in endoplasmic reticulum	KEGG PATHWAY	oas04141	2	84	0.376473	0.649746	ENSOARG00000009678|ENSOARG00000005734	http://www.genome.jp/kegg-bin/show_pathway?oas04141/oas:101112376%09red/oas:101117293%09red
RIG-I-like receptor signaling pathway	KEGG PATHWAY	oas04622	1	31	0.387546	0.649746	ENSOARG00000005899	http://www.genome.jp/kegg-bin/show_pathway?oas04622/oas:101113618%09red
Cytosolic DNA-sensing pathway	KEGG PATHWAY	oas04623	1	31	0.387546	0.649746	ENSOARG00000005899	http://www.genome.jp/kegg-bin/show_pathway?oas04623/oas:101113618%09red
Herpes simplex infection	KEGG PATHWAY	oas05168	2	88	0.398042	0.649746	ENSOARG00000005899|ENSOARG00000010667	http://www.genome.jp/kegg-bin/show_pathway?oas05168/oas:100216433%09red/oas:101113618%09red
Ras signaling pathway	KEGG PATHWAY	oas04014	2	88	0.398042	0.649746	ENSOARG00000000285|ENSOARG00000017222	http://www.genome.jp/kegg-bin/show_pathway?oas04014/oas:443431%09red/oas:443306%09red
Ovarian steroidogenesis	KEGG PATHWAY	oas04913	1	34	0.415098	0.667767	ENSOARG00000000285	http://www.genome.jp/kegg-bin/show_pathway?oas04913/oas:443431%09red
TGF-beta signaling pathway	KEGG PATHWAY	oas04350	1	36	0.432778	0.670585	ENSOARG00000010344	http://www.genome.jp/kegg-bin/show_pathway?oas04350/oas:101102219%09red
MicroRNAs in cancer	KEGG PATHWAY	oas05206	2	97	0.445248	0.670585	ENSOARG00000018647|ENSOARG00000002783	http://www.genome.jp/kegg-bin/show_pathway?oas05206/oas:101112914%09red/oas:101114023%09red
Glycerophospholipid metabolism	KEGG PATHWAY	oas00564	1	38	0.449925	0.670585	ENSOARG00000001684	http://www.genome.jp/kegg-bin/show_pathway?oas00564/oas:101112913%09red
Apoptosis	KEGG PATHWAY	oas04210	1	39	0.458305	0.670585	ENSOARG00000016852	http://www.genome.jp/kegg-bin/show_pathway?oas04210/oas:101106914%09red
B cell receptor signaling pathway	KEGG PATHWAY	oas04662	1	40	0.466557	0.670585	ENSOARG00000005899	http://www.genome.jp/kegg-bin/show_pathway?oas04662/oas:101113618%09red
ABC transporters	KEGG PATHWAY	oas02010	1	41	0.474685	0.670585	ENSOARG00000020225	http://www.genome.jp/kegg-bin/show_pathway?oas02010/oas:101117577%09red
Starch and sucrose metabolism	KEGG PATHWAY	oas00500	1	41	0.474685	0.670585	ENSOARG00000002285	http://www.genome.jp/kegg-bin/show_pathway?oas00500/oas:101121692%09red
Prostate cancer	KEGG PATHWAY	oas05215	1	41	0.474685	0.670585	ENSOARG00000010667	http://www.genome.jp/kegg-bin/show_pathway?oas05215/oas:100216433%09red
Peroxisome	KEGG PATHWAY	oas04146	1	42	0.482689	0.670585	ENSOARG00000007459	http://www.genome.jp/kegg-bin/show_pathway?oas04146/oas:101116956%09red
Biosynthesis of amino acids	KEGG PATHWAY	oas01230	1	42	0.482689	0.670585	ENSOARG00000011128	http://www.genome.jp/kegg-bin/show_pathway?oas01230/oas:101106301%09red
Pertussis	KEGG PATHWAY	oas05133	1	45	0.505981	0.670585	ENSOARG00000017638	http://www.genome.jp/kegg-bin/show_pathway?oas05133/oas:443141%09red
Arrhythmogenic right ventricular cardiomyopathy (ARVC)	KEGG PATHWAY	oas05412	1	45	0.505981	0.670585	ENSOARG00000017638	http://www.genome.jp/kegg-bin/show_pathway?oas05412/oas:443141%09red
NF-kappa B signaling pathway	KEGG PATHWAY	oas04064	1	46	0.513511	0.670585	ENSOARG00000016852	http://www.genome.jp/kegg-bin/show_pathway?oas04064/oas:101106914%09red
Progesterone-mediated oocyte maturation	KEGG PATHWAY	oas04914	1	46	0.513511	0.670585	ENSOARG00000010667	http://www.genome.jp/kegg-bin/show_pathway?oas04914/oas:100216433%09red
Signaling pathways regulating pluripotency of stem cells	KEGG PATHWAY	oas04550	1	46	0.513511	0.670585	ENSOARG00000017222	http://www.genome.jp/kegg-bin/show_pathway?oas04550/oas:443306%09red
T cell receptor signaling pathway	KEGG PATHWAY	oas04660	1	46	0.513511	0.670585	ENSOARG00000005899	http://www.genome.jp/kegg-bin/show_pathway?oas04660/oas:101113618%09red
Salmonella infection	KEGG PATHWAY	oas05132	1	48	0.52823	0.676608	ENSOARG00000005208	http://www.genome.jp/kegg-bin/show_pathway?oas05132/oas:101120390%09red
TNF signaling pathway	KEGG PATHWAY	oas04668	1	49	0.535422	0.676608	ENSOARG00000016852	http://www.genome.jp/kegg-bin/show_pathway?oas04668/oas:101106914%09red
Pyrimidine metabolism	KEGG PATHWAY	oas00240	1	50	0.542505	0.676608	ENSOARG00000003009	http://www.genome.jp/kegg-bin/show_pathway?oas00240/oas:101110104%09red
Chagas disease (American trypanosomiasis)	KEGG PATHWAY	oas05142	1	50	0.542505	0.676608	ENSOARG00000016852	http://www.genome.jp/kegg-bin/show_pathway?oas05142/oas:101106914%09red
Neurotrophin signaling pathway	KEGG PATHWAY	oas04722	1	52	0.556351	0.686167	ENSOARG00000005899	http://www.genome.jp/kegg-bin/show_pathway?oas04722/oas:101113618%09red
Dilated cardiomyopathy	KEGG PATHWAY	oas05414	1	54	0.569781	0.695007	ENSOARG00000017638	http://www.genome.jp/kegg-bin/show_pathway?oas05414/oas:443141%09red
Leukocyte transendothelial migration	KEGG PATHWAY	oas04670	1	60	0.60769	0.709563	ENSOARG00000017638	http://www.genome.jp/kegg-bin/show_pathway?oas04670/oas:443141%09red
Oocyte meiosis	KEGG PATHWAY	oas04114	1	60	0.60769	0.709563	ENSOARG00000010667	http://www.genome.jp/kegg-bin/show_pathway?oas04114/oas:100216433%09red
Glucagon signaling pathway	KEGG PATHWAY	oas04922	1	60	0.60769	0.709563	ENSOARG00000004505	http://www.genome.jp/kegg-bin/show_pathway?oas04922/oas:101104483%09red
Cell adhesion molecules (CAMs)	KEGG PATHWAY	oas04514	1	60	0.60769	0.709563	ENSOARG00000017638	http://www.genome.jp/kegg-bin/show_pathway?oas04514/oas:443141%09red
Thyroid hormone signaling pathway	KEGG PATHWAY	oas04919	1	61	0.613676	0.709563	ENSOARG00000017147	http://www.genome.jp/kegg-bin/show_pathway?oas04919/oas:101117774%09red
Hepatitis B	KEGG PATHWAY	oas05161	1	65	0.636728	0.718987	ENSOARG00000010667	http://www.genome.jp/kegg-bin/show_pathway?oas05161/oas:100216433%09red
Chemokine signaling pathway	KEGG PATHWAY	oas04062	1	66	0.642274	0.718987	ENSOARG00000005899	http://www.genome.jp/kegg-bin/show_pathway?oas04062/oas:101113618%09red
Phospholipase D signaling pathway	KEGG PATHWAY	oas04072	1	67	0.647736	0.718987	ENSOARG00000000285	http://www.genome.jp/kegg-bin/show_pathway?oas04072/oas:443431%09red
Vascular smooth muscle contraction	KEGG PATHWAY	oas04270	1	67	0.647736	0.718987	ENSOARG00000015054	http://www.genome.jp/kegg-bin/show_pathway?oas04270/oas:641303%09red
Jak-STAT signaling pathway	KEGG PATHWAY	oas04630	1	71	0.668766	0.73498	ENSOARG00000011424	http://www.genome.jp/kegg-bin/show_pathway?oas04630/oas:100307044%09red
Transcriptional misregulation in cancer	KEGG PATHWAY	oas05202	1	74	0.683714	0.742025	ENSOARG00000017147	http://www.genome.jp/kegg-bin/show_pathway?oas05202/oas:101117774%09red
Carbon metabolism	KEGG PATHWAY	oas01200	1	75	0.688546	0.742025	ENSOARG00000007496	http://www.genome.jp/kegg-bin/show_pathway?oas01200/oas:100189620%09red
Amoebiasis	KEGG PATHWAY	oas05146	1	78	0.702606	0.742755	ENSOARG00000019329	http://www.genome.jp/kegg-bin/show_pathway?oas05146/oas:100216462%09red
Influenza A	KEGG PATHWAY	oas05164	1	78	0.702606	0.742755	ENSOARG00000005899	http://www.genome.jp/kegg-bin/show_pathway?oas05164/oas:101113618%09red
Phagosome	KEGG PATHWAY	oas04145	1	84	0.72886	0.760408	ENSOARG00000017638	http://www.genome.jp/kegg-bin/show_pathway?oas04145/oas:443141%09red
Alzheimer's disease	KEGG PATHWAY	oas05010	1	85	0.733006	0.760408	ENSOARG00000007332	http://www.genome.jp/kegg-bin/show_pathway?oas05010/oas:101120656%09red
Metabolic pathways	KEGG PATHWAY	oas01100	8	637	0.769854	0.791239	ENSOARG00000002285|ENSOARG00000003009|ENSOARG00000006000|ENSOARG00000011128|ENSOARG00000011586|ENSOARG00000001684|ENSOARG00000007496|ENSOARG00000009678	http://www.genome.jp/kegg-bin/show_pathway?oas01100/oas:100316848%09red/oas:101106301%09red/oas:101121692%09red/oas:100189620%09red/oas:101110104%09red/oas:101112913%09red/oas:101112376%09red/oas:101106011%09red
Purine metabolism	KEGG PATHWAY	oas00230	1	97	0.778099	0.792376	ENSOARG00000003009	http://www.genome.jp/kegg-bin/show_pathway?oas00230/oas:101110104%09red
cAMP signaling pathway	KEGG PATHWAY	oas04024	1	105	0.803866	0.811173	ENSOARG00000015054	http://www.genome.jp/kegg-bin/show_pathway?oas04024/oas:641303%09red
Endocytosis	KEGG PATHWAY	oas04144	1	118	0.839539	0.839539	ENSOARG00000020988	http://www.genome.jp/kegg-bin/show_pathway?oas04144/oas:101106943%09red
Databases: KEGG PATHWAY Statistical test method: hypergeometric test / Fisher's exact test FDR correction method: Benjamini and Hochberg
