# Supplementary material for: Comparative analysis of alternative splicing events in skeletal muscle of different sheep
Source: Heliyon. 2023 Nov 8;9(11):e22118. doi: 10.1016/j.heliyon.2023.e22118 (PMC10682031; doi:10.1016/j.heliyon.2023.e22118)
Supplement: Multimedia component 3 [file mmc3.xls]

## Sheet: gProfiler
Number	Symbol	Serial number	ENSG	Official name	Description	Databases
1	RBFOX2	1.1	ENSOARG00000018669	RBFOX2	RNA binding protein, fox-1 homolog (C. elegans) 2 [Source:HGNC Symbol;Acc:HGNC:9906]	HGNC
2	MTMR1	2.1	ENSOARG00000008874	MTMR1	myotubularin related protein 1 [Source:HGNC Symbol;Acc:HGNC:7449]	HGNC, WIKIGENE, ENTREZGENE
3	PEMT	3.1	ENSOARG00000001684	PEMT	phosphatidylethanolamine N-methyltransferase [Source:HGNC Symbol;Acc:HGNC:8830]	HGNC, WIKIGENE, ENTREZGENE
4	MYH4	4.1	ENSOARG00000009609	MYH4	myosin, heavy chain 4, skeletal muscle [Source:HGNC Symbol;Acc:HGNC:7574]	HGNC
5	LRRFIP1	5.1	ENSOARG00000019011	LRRFIP1	leucine rich repeat (in FLII) interacting protein 1 [Source:HGNC Symbol;Acc:HGNC:6702]	WIKIGENE, HGNC, ENTREZGENE
6	ATRN	6.1	ENSOARG00000002627	ATRN	attractin [Source:HGNC Symbol;Acc:HGNC:885]	WIKIGENE, HGNC, ENTREZGENE
7	ME1	7.1	ENSOARG00000007496	ME1	malic enzyme 1, NADP(+)-dependent, cytosolic [Source:HGNC Symbol;Acc:HGNC:6983]	ENTREZGENE, HGNC, WIKIGENE
8	CLINT1	8.1	ENSOARG00000012788	CLINT1	clathrin interactor 1 [Source:HGNC Symbol;Acc:HGNC:23186]	ENTREZGENE, WIKIGENE, HGNC
9	AP5S1	9.1	ENSOARG00000001075	AP5S1	adaptor related protein complex 5, sigma 1 subunit [Source:HGNC Symbol;Acc:HGNC:15875]	ENTREZGENE, HGNC, WIKIGENE
10	ABI3BP	10.1	ENSOARG00000018194	ABI3BP	ABI family member 3 binding protein [Source:HGNC Symbol;Acc:HGNC:17265]	HGNC, WIKIGENE, ENTREZGENE
11	NEB	11.1	ENSOARG00000008659	NEB	nebulin [Source:HGNC Symbol;Acc:HGNC:7720]	HGNC
12	C3H12ORF73	12.1	ENSOARG00000016457	C12ORF73	chromosome 12 open reading frame 73 [Source:HGNC Symbol;Acc:HGNC:34450]	WIKIGENE, ENTREZGENE
13	ALPK2	13.1	ENSOARG00000005476	ALPK2	alpha kinase 2 [Source:HGNC Symbol;Acc:HGNC:20565]	ENTREZGENE, HGNC, WIKIGENE
14	LOC101114712	14.1	ENSOARG00000005325	N/A	Uncharacterized protein [Source:UniProtKB/TrEMBL;Acc:W5P5L3]	WIKIGENE, ENTREZGENE
15	C23H18ORF21	15.1	ENSOARG00000005606	C18ORF21	chromosome 18 open reading frame 21 [Source:HGNC Symbol;Acc:HGNC:28802]	ENTREZGENE, WIKIGENE
16	CTNNBL1	16.1	ENSOARG00000018097	CTNNBL1	catenin beta like 1 [Source:HGNC Symbol;Acc:HGNC:15879]	ENTREZGENE, WIKIGENE, HGNC
17	ZFP90	17.1	ENSOARG00000003429	ZFP90	ZFP90 zinc finger protein [Source:HGNC Symbol;Acc:HGNC:23329]	ENTREZGENE, WIKIGENE, HGNC
18	RSRP1	18.1	ENSOARG00000006256	RSRP1	arginine/serine-rich protein 1 [Source:HGNC Symbol;Acc:HGNC:25234]	HGNC
19	MYBPC1	19.1	ENSOARG00000015112	MYBPC1	myosin binding protein C, slow type [Source:HGNC Symbol;Acc:HGNC:7549]	WIKIGENE, HGNC, ENTREZGENE
20	STAU2	20.1	ENSOARG00000006011	STAU2	staufen double-stranded RNA binding protein 2 [Source:HGNC Symbol;Acc:HGNC:11371]	WIKIGENE, HGNC, ENTREZGENE
21	INVS	21.1	ENSOARG00000010887	INVS	inversin [Source:HGNC Symbol;Acc:HGNC:17870]	ENTREZGENE, HGNC, WIKIGENE
22	NCOR1	22.1	ENSOARG00000017147	NCOR1	nuclear receptor corepressor 1 [Source:HGNC Symbol;Acc:HGNC:7672]	HGNC
23	LTBP1	23.1	ENSOARG00000010344	LTBP1	latent transforming growth factor beta binding protein 1 [Source:HGNC Symbol;Acc:HGNC:6714]	WIKIGENE, HGNC, ENTREZGENE
24	INSR	24.1	ENSOARG00000000285	INSR	insulin receptor [Source:HGNC Symbol;Acc:HGNC:6091]	HGNC, WIKIGENE, ENTREZGENE
25	ELN	25.1	ENSOARG00000011945	ELN	elastin [Source:HGNC Symbol;Acc:HGNC:3327]	HGNC
26	SLC16A10	26.1	ENSOARG00000009877	SLC16A10	solute carrier family 16 (aromatic amino acid transporter), member 10 [Source:HGNC Symbol;Acc:HGNC:17027]	HGNC
27	SND1	27.1	ENSOARG00000002149	SND1	staphylococcal nuclease and tudor domain containing 1 [Source:HGNC Symbol;Acc:HGNC:30646]	HGNC
28	ZNF470	28.1	N/A	N/A	N/A	N/A
29	WDR67	29.1	N/A	N/A	N/A	N/A
30	OMYHC2X	30.1	N/A	N/A	N/A	N/A
31	KIAA0528	31.1	N/A	N/A	N/A	N/A

## Sheet: KEGG
#Term	Database	ID	Input number	Background number	P-Value	Corrected P-Value	Input	Hyperlink
Aldosterone-regulated sodium reabsorption	KEGG PATHWAY	oas04960	1	18	0.0454176	0.224123	ENSOARG00000000285	http://www.genome.jp/kegg-bin/show_pathway?oas04960/oas:443431%09red
Type II diabetes mellitus	KEGG PATHWAY	oas04930	1	22	0.0547218	0.224123	ENSOARG00000000285	http://www.genome.jp/kegg-bin/show_pathway?oas04930/oas:443431%09red
Pyruvate metabolism	KEGG PATHWAY	oas00620	1	24	0.059341	0.224123	ENSOARG00000007496	http://www.genome.jp/kegg-bin/show_pathway?oas00620/oas:100189620%09red
Regulation of lipolysis in adipocytes	KEGG PATHWAY	oas04923	1	31	0.0753369	0.224123	ENSOARG00000000285	http://www.genome.jp/kegg-bin/show_pathway?oas04923/oas:443431%09red
Ovarian steroidogenesis	KEGG PATHWAY	oas04913	1	34	0.0821116	0.224123	ENSOARG00000000285	http://www.genome.jp/kegg-bin/show_pathway?oas04913/oas:443431%09red
Adherens junction	KEGG PATHWAY	oas04520	1	36	0.0866013	0.224123	ENSOARG00000000285	http://www.genome.jp/kegg-bin/show_pathway?oas04520/oas:443431%09red
TGF-beta signaling pathway	KEGG PATHWAY	oas04350	1	36	0.0866013	0.224123	ENSOARG00000010344	http://www.genome.jp/kegg-bin/show_pathway?oas04350/oas:101102219%09red
Glycerophospholipid metabolism	KEGG PATHWAY	oas00564	1	38	0.0910698	0.224123	ENSOARG00000001684	http://www.genome.jp/kegg-bin/show_pathway?oas00564/oas:101112913%09red
HIF-1 signaling pathway	KEGG PATHWAY	oas04066	1	53	0.123916	0.224123	ENSOARG00000000285	http://www.genome.jp/kegg-bin/show_pathway?oas04066/oas:443431%09red
Wnt signaling pathway	KEGG PATHWAY	oas04310	1	55	0.128208	0.224123	ENSOARG00000010887	http://www.genome.jp/kegg-bin/show_pathway?oas04310/oas:101122000%09red
FoxO signaling pathway	KEGG PATHWAY	oas04068	1	55	0.128208	0.224123	ENSOARG00000000285	http://www.genome.jp/kegg-bin/show_pathway?oas04068/oas:443431%09red
Insulin resistance	KEGG PATHWAY	oas04931	1	58	0.134608	0.224123	ENSOARG00000000285	http://www.genome.jp/kegg-bin/show_pathway?oas04931/oas:443431%09red
Thyroid hormone signaling pathway	KEGG PATHWAY	oas04919	1	61	0.140962	0.224123	ENSOARG00000017147	http://www.genome.jp/kegg-bin/show_pathway?oas04919/oas:101117774%09red
AMPK signaling pathway	KEGG PATHWAY	oas04152	1	62	0.14307	0.224123	ENSOARG00000000285	http://www.genome.jp/kegg-bin/show_pathway?oas04152/oas:443431%09red
Protein digestion and absorption	KEGG PATHWAY	oas04974	1	64	0.147272	0.224123	ENSOARG00000011945	http://www.genome.jp/kegg-bin/show_pathway?oas04974/oas:101111152%09red
Phospholipase D signaling pathway	KEGG PATHWAY	oas04072	1	67	0.153536	0.224123	ENSOARG00000000285	http://www.genome.jp/kegg-bin/show_pathway?oas04072/oas:443431%09red
Insulin signaling pathway	KEGG PATHWAY	oas04910	1	67	0.153536	0.224123	ENSOARG00000000285	http://www.genome.jp/kegg-bin/show_pathway?oas04910/oas:443431%09red
Tight junction	KEGG PATHWAY	oas04530	1	67	0.153536	0.224123	ENSOARG00000009609	http://www.genome.jp/kegg-bin/show_pathway?oas04530/oas:101111980%09red
Non-alcoholic fatty liver disease (NAFLD)	KEGG PATHWAY	oas04932	1	69	0.157688	0.224123	ENSOARG00000000285	http://www.genome.jp/kegg-bin/show_pathway?oas04932/oas:443431%09red
Spliceosome	KEGG PATHWAY	oas03040	1	72	0.163878	0.224123	ENSOARG00000018097	http://www.genome.jp/kegg-bin/show_pathway?oas03040/oas:780469%09red
Transcriptional misregulation in cancer	KEGG PATHWAY	oas05202	1	74	0.16798	0.224123	ENSOARG00000017147	http://www.genome.jp/kegg-bin/show_pathway?oas05202/oas:101117774%09red
Carbon metabolism	KEGG PATHWAY	oas01200	1	75	0.170024	0.224123	ENSOARG00000007496	http://www.genome.jp/kegg-bin/show_pathway?oas01200/oas:100189620%09red
cGMP-PKG signaling pathway	KEGG PATHWAY	oas04022	1	83	0.186202	0.234777	ENSOARG00000000285	http://www.genome.jp/kegg-bin/show_pathway?oas04022/oas:443431%09red
Ras signaling pathway	KEGG PATHWAY	oas04014	1	88	0.196158	0.236684	ENSOARG00000000285	http://www.genome.jp/kegg-bin/show_pathway?oas04014/oas:443431%09red
Rap1 signaling pathway	KEGG PATHWAY	oas04015	1	92	0.204038	0.236684	ENSOARG00000000285	http://www.genome.jp/kegg-bin/show_pathway?oas04015/oas:443431%09red
Epstein-Barr virus infection	KEGG PATHWAY	oas05169	1	100	0.219574	0.244909	ENSOARG00000002149	http://www.genome.jp/kegg-bin/show_pathway?oas05169/oas:101103642%09red
Viral carcinogenesis	KEGG PATHWAY	oas05203	1	106	0.231033	0.248147	ENSOARG00000002149	http://www.genome.jp/kegg-bin/show_pathway?oas05203/oas:101103642%09red
PI3K-Akt signaling pathway	KEGG PATHWAY	oas04151	1	173	0.34844	0.360884	ENSOARG00000000285	http://www.genome.jp/kegg-bin/show_pathway?oas04151/oas:443431%09red
Metabolic pathways	KEGG PATHWAY	oas01100	2	637	0.467221	0.467221	ENSOARG00000007496|ENSOARG00000001684	http://www.genome.jp/kegg-bin/show_pathway?oas01100/oas:100189620%09red/oas:101112913%09red
Databases: KEGG PATHWAY Statistical test method: hypergeometric test / Fisher's exact test FDR correction method: Benjamini and Hochberg
