# Supplementary material for: Comparative analysis of alternative splicing events in skeletal muscle of different sheep
Source: Heliyon. 2023 Nov 8;9(11):e22118. doi: 10.1016/j.heliyon.2023.e22118 (PMC10682031; doi:10.1016/j.heliyon.2023.e22118)
Supplement: Multimedia component 4 [file mmc4.xls]

## Sheet: Sheet1
GOID	Ontology	Term	Level	q	m	t	k	geneIDs	symbols	log_odds_ratio	p
GO:0005488	molecular_function	binding	1	185	10082	18398	257	1311838 // 3297 // 3139 // 1359548 // 69063 // 3074 // 1303328 // 1562717 // 1564431 // 3139 // 3297 // 1563558 // 1563077 // 1564431 // 735102 // 621479 // 1359548 // 3612 // 68379 // 2917 // 67394 // 631340 // 631335 // 1563121 // 1564687 // 1311552 // 1308980 // 1591893 // 1562717 // 1564431 // 631335 // 1305419 // 620847 // 2615 // 1307497 // 1310277 // 70486 // 708561 // 1310853 // 1307442 /…	Rbfox2 // Pemt // Myh4 // Lrrfip1 // Atrn // Me1 // Clint1 // Abi3bp // Alpk2 // Myh4 // Pemt // Ctnnbl1 // Zfp90 // Alpk2 // Mybpc1 // Stau2 // Lrrfip1 // Ncor1 // Ltbp1 // Insr // Eln // Snd1 // Obscn // Ubr4 // Nmrk1 // Ppip5k1 // Whsc1l1 // Zdhhc16 // Abi3bp // Alpk2 // Obscn // Rars2 // Cflar // Fhl1 // R3hdm1 // Nfx1 // Cdk2 // Mllt4 // Phf11 // Arid4a // Vldlr // Fn1 // Stambp // Fgf2 // P…	0.393524	1.63087e-05
GO:0043226	cellular_component	organelle	1	178	9327	18398	257	1311838 // 3297 // 3139 // 1359548 // 3074 // 1303328 // 1561852 // 1311134 // 3139 // 3297 // 1563558 // 1563077 // 735102 // 621479 // 1359548 // 3612 // 2917 // 67394 // 631340 // 1587370 // 1311134 // 631335 // 1563121 // 1311552 // 1308980 // 1306073 // 1311134 // 631335 // 1305419 // 631423 // 2615 // 1310277 // 70486 // 708561 // 1565906 // 1310853 // 1307442 // 3963 // 1311134 // 2624 // …	Rbfox2 // Pemt // Myh4 // Lrrfip1 // Me1 // Clint1 // Ap5s1 // Neb // Myh4 // Pemt // Ctnnbl1 // Zfp90 // Mybpc1 // Stau2 // Lrrfip1 // Ncor1 // Insr // Eln // Snd1 // Wdr67 // Neb // Obscn // Ubr4 // Ppip5k1 // Whsc1l1 // Obsl1 // Neb // Obscn // Rars2 // Tp53inp1 // Fhl1 // Nfx1 // Cdk2 // Mllt4 // Lclat1 // Phf11 // Arid4a // Vldlr // Neb // Fn1 // Stambp // Osgepl1 // Fgf2 // Gaa // Apbb2 // …	0.450173	2.13831e-06
GO:0043229	cellular_component	intracellular organelle	4	174	9159	18398	257	1311838 // 3297 // 3139 // 1359548 // 3074 // 1303328 // 1561852 // 1311134 // 3139 // 3297 // 1563558 // 1563077 // 735102 // 621479 // 1359548 // 3612 // 2917 // 67394 // 631340 // 1587370 // 1311134 // 631335 // 1563121 // 1311552 // 1308980 // 1306073 // 1311134 // 631335 // 1305419 // 631423 // 2615 // 1310277 // 70486 // 708561 // 1565906 // 1310853 // 1307442 // 3963 // 1311134 // 2624 // …	Rbfox2 // Pemt // Myh4 // Lrrfip1 // Me1 // Clint1 // Ap5s1 // Neb // Myh4 // Pemt // Ctnnbl1 // Zfp90 // Mybpc1 // Stau2 // Lrrfip1 // Ncor1 // Insr // Eln // Snd1 // Wdr67 // Neb // Obscn // Ubr4 // Ppip5k1 // Whsc1l1 // Obsl1 // Neb // Obscn // Rars2 // Tp53inp1 // Fhl1 // Nfx1 // Cdk2 // Mllt4 // Lclat1 // Phf11 // Arid4a // Vldlr // Neb // Fn1 // Stambp // Osgepl1 // Fgf2 // Gaa // Apbb2 // …	0.443606	7.53775e-06
GO:0044424	cellular_component	intracellular part	3	190	10546	18398	257	1311838 // 1306569 // 3297 // 3139 // 1359548 // 69063 // 3074 // 1303328 // 1561852 // 1311134 // 3139 // 3297 // 1563558 // 1563077 // 735102 // 621479 // 1359548 // 3612 // 2917 // 67394 // 631340 // 1587370 // 1311134 // 631335 // 1563121 // 1311552 // 1308980 // 1306073 // 1311134 // 631335 // 1305419 // 620847 // 631423 // 2615 // 1310277 // 70486 // 708561 // 1565906 // 1310853 // 1307442 …	Rbfox2 // Mtmr1 // Pemt // Myh4 // Lrrfip1 // Atrn // Me1 // Clint1 // Ap5s1 // Neb // Myh4 // Pemt // Ctnnbl1 // Zfp90 // Mybpc1 // Stau2 // Lrrfip1 // Ncor1 // Insr // Eln // Snd1 // Wdr67 // Neb // Obscn // Ubr4 // Ppip5k1 // Whsc1l1 // Obsl1 // Neb // Obscn // Rars2 // Cflar // Tp53inp1 // Fhl1 // Nfx1 // Cdk2 // Mllt4 // Lclat1 // Phf11 // Arid4a // Vldlr // Neb // Fn1 // Stambp // Osgepl1 /…	0.367084	2.61762e-05
GO:0043228	cellular_component	non-membrane-bounded organelle	1	90	3702	18398	257	1311838 // 3139 // 1311134 // 3139 // 1563558 // 735102 // 621479 // 3612 // 1587370 // 1311134 // 631335 // 1563121 // 1311552 // 1311134 // 631335 // 631423 // 70486 // 708561 // 1311134 // 619963 // 631335 // 1565768 // 621714 // 629475 // 1308944 // 1359135 // 1306067 // 1306821 // 1586598 // 1310044 // 1559763 // 1591892 // 1563512 // 71020 // 1306098 // 1595865 // 631335 // 1359471 // 15987…	Rbfox2 // Myh4 // Neb // Myh4 // Ctnnbl1 // Mybpc1 // Stau2 // Ncor1 // Wdr67 // Neb // Obscn // Ubr4 // Ppip5k1 // Neb // Obscn // Tp53inp1 // Cdk2 // Mllt4 // Neb // Stambp // Obscn // Ablim1 // Sptan1 // Rere // Bnip2 // Mink1 // Esf1 // Myh14 // Sorbs1 // Itgb3bp // Zrsr2 // Fubp1 // Rc3h1 // Lman1 // Sae1 // Pcnt // Obscn // Morf4l2 // Myl1 // Srsf5 // Zhx2 // Ddx46 // Myh10 // Daam1 // Cbs …	0.799401	2.21917e-05
GO:0043232	cellular_component	intracellular non-membrane-bounded organelle	4	90	3702	18398	257	1311838 // 3139 // 1311134 // 3139 // 1563558 // 735102 // 621479 // 3612 // 1587370 // 1311134 // 631335 // 1563121 // 1311552 // 1311134 // 631335 // 631423 // 70486 // 708561 // 1311134 // 619963 // 631335 // 1565768 // 621714 // 629475 // 1308944 // 1359135 // 1306067 // 1306821 // 1586598 // 1310044 // 1559763 // 1591892 // 1563512 // 71020 // 1306098 // 1595865 // 631335 // 1359471 // 15987…	Rbfox2 // Myh4 // Neb // Myh4 // Ctnnbl1 // Mybpc1 // Stau2 // Ncor1 // Wdr67 // Neb // Obscn // Ubr4 // Ppip5k1 // Neb // Obscn // Tp53inp1 // Cdk2 // Mllt4 // Neb // Stambp // Obscn // Ablim1 // Sptan1 // Rere // Bnip2 // Mink1 // Esf1 // Myh14 // Sorbs1 // Itgb3bp // Zrsr2 // Fubp1 // Rc3h1 // Lman1 // Sae1 // Pcnt // Obscn // Morf4l2 // Myl1 // Srsf5 // Zhx2 // Ddx46 // Myh10 // Daam1 // Cbs …	0.799401	2.21917e-05
GO:0030016	cellular_component	myofibril	5	15	172	18398	257	3139 // 1311134 // 3139 // 1311134 // 631335 // 1311134 // 631335 // 1311134 // 631335 // 621714 // 71020 // 631335 // 1598796 // 3136 // 3787	Myh4 // Neb // Myh4 // Neb // Obscn // Neb // Obscn // Neb // Obscn // Sptan1 // Lman1 // Obscn // Myl1 // Myh11 // Abcc9	2.64226	2.61762e-05
GO:0043292	cellular_component	contractile fiber	5	16	181	18398	257	3139 // 1311134 // 3139 // 1311134 // 631335 // 1311134 // 631335 // 1311134 // 631335 // 621714 // 71020 // 631335 // 1598796 // 620013 // 3136 // 3787	Myh4 // Neb // Myh4 // Neb // Obscn // Neb // Obscn // Neb // Obscn // Sptan1 // Lman1 // Obscn // Myl1 // Ppp1r12a // Myh11 // Abcc9	2.66179	1.03197e-05
GO:0005614	cellular_component	interstitial matrix	3	7	16	18398	257	1562717 // 1562717 // 1562717 // 1562717 // 1562717 // 1562717 // 1562717	Abi3bp // Abi3bp // Abi3bp // Abi3bp // Abi3bp // Abi3bp // Abi3bp	4.96899	2.13831e-06
GO:0030198	biological_process	extracellular matrix organization	3	14	143	18398	257	1562717 // 67394 // 1562717 // 2624 // 1562438 // 1562438 // 1562717 // 1562717 // 1562717 // 1309214 // 1562717 // 1562717 // 1305285 // 3136	Abi3bp // Eln // Abi3bp // Fn1 // Apbb2 // Apbb2 // Abi3bp // Abi3bp // Abi3bp // B4galt7 // Abi3bp // Abi3bp // Postn // Myh11	2.80912	2.21917e-05
GO:0043062	biological_process	extracellular structure organization	3	14	144	18398	257	1562717 // 67394 // 1562717 // 2624 // 1562438 // 1562438 // 1562717 // 1562717 // 1562717 // 1309214 // 1562717 // 1562717 // 1305285 // 3136	Abi3bp // Eln // Abi3bp // Fn1 // Apbb2 // Apbb2 // Abi3bp // Abi3bp // Abi3bp // B4galt7 // Abi3bp // Abi3bp // Postn // Myh11	2.79907	2.21917e-05
