# Supplementary material for: Comparative analysis of alternative splicing events in skeletal muscle of different sheep
Source: Heliyon. 2023 Nov 8;9(11):e22118. doi: 10.1016/j.heliyon.2023.e22118 (PMC10682031; doi:10.1016/j.heliyon.2023.e22118)
Supplement: Multimedia component 5 [file mmc5.xls]

## Sheet: Sheet1
GOID	Ontology	Term	Level	q	m	t	k	geneIDs	symbols	log_odds_ratio	p
GO:0008429	molecular_function	phosphatidylethanolamine binding	1	2	5	18398	28	3297 // 3297	Pemt // Pemt	8.03798	0.026593
GO:0050746	biological_process	regulation of lipoprotein metabolic process	3	2	11	18398	28	3297 // 3297	Pemt // Pemt	6.90047	0.0983825
GO:0014823	biological_process	response to activity	1	3	64	18398	28	3139 // 3139 // 2917	Myh4 // Myh4 // Insr	4.94487	0.0983825
GO:0016459	cellular_component	myosin complex	7	3	58	18398	28	3139 // 3139 // 735102	Myh4 // Myh4 // Mybpc1	5.08689	0.0942528
GO:0032982	cellular_component	myosin filament	7	3	10	18398	28	3139 // 3139 // 735102	Myh4 // Myh4 // Mybpc1	7.62294	0.000538899
